# Supplementary material for: Methyl 2-{[(2-fur­yl)(3-methyl-5-oxo-1-phenyl-4,5-dihydro-1H-pyrazol-4-yl­idene)meth­yl]amino}­acetate
Source: Acta Crystallogr Sect E Struct Rep Online. 2011 Jul 6;67(Pt 8):o1936. doi: 10.1107/S1600536811026158 (PMC3212323; doi:10.1107/S1600536811026158)
Supplement: Supplementary file 2 [file e-67-o1936-Isup2.hkl]

# 
# h,k,l, Fc-squared, Fo-squared, sigma(Fo-squared) and status flag 
# 
data_I
_shelx_title ' ZHQgry_0m in P-1' 
_shelx_refln_list_code          4 
_shelx_F_calc_maximum      181.85 
_exptl_crystal_F_000       356.00 
_reflns_d_resolution_high  0.8409 
 
loop_ 
 _symmetry_equiv_pos_as_xyz 
 'x, y, z' 
 '-x, -y, -z' 
 
_cell_length_a     7.4995 
_cell_length_b     9.5026 
_cell_length_c    11.7489 
_cell_angle_alpha  96.712 
_cell_angle_beta   91.654 
_cell_angle_gamma  90.337 
 
_shelx_F_squared_multiplier     1.000 
 
loop_ 
 _refln_index_h 
 _refln_index_k 
 _refln_index_l 
 _refln_F_squared_calc 
 _refln_F_squared_meas 
 _refln_F_squared_sigma 
 _refln_observed_status 
   1   0   0        2.90       -1.33      0.89 o 
   2   0   0     4438.11     4134.29     75.62 o 
   3   0   0      446.80      442.26      9.09 o 
   4   0   0      125.78      131.21      3.73 o 
   5   0   0      116.17      133.16      4.08 o 
   6   0   0        1.63        4.45      2.28 o 
   7   0   0        2.03       -1.06      2.19 o 
   8   0   0        1.94        5.90      2.18 o 
  -8   1   0        0.59        0.32      3.61 o 
  -7   1   0        0.42        1.37      2.25 o 
  -6   1   0       24.63       24.26      1.72 o 
  -5   1   0        0.47        0.63      0.80 o 
  -4   1   0       29.87       24.98      1.34 o 
  -3   1   0      353.38      337.87      6.07 o 
  -2   1   0       93.37      109.87      2.33 o 
  -1   1   0       10.35        5.10      0.68 o 
   1   1   0      405.95      361.60      9.23 o 
   2   1   0      338.31      311.59      6.41 o 
   3   1   0      186.95      198.85      4.69 o 
   4   1   0        3.44        4.63      1.03 o 
   5   1   0       24.44       23.19      1.87 o 
   6   1   0        9.09        7.83      1.39 o 
   7   1   0       69.11       67.90      3.61 o 
   8   1   0       17.51       23.41      2.83 o 
  -8   2   0        2.84        0.54      3.65 o 
  -7   2   0        6.48        7.36      3.87 o 
  -6   2   0        9.43        9.53      1.63 o 
  -5   2   0        1.21        2.43      1.11 o 
  -4   2   0        0.00        0.85      1.51 o 
  -3   2   0        6.03        4.54      0.86 o 
  -2   2   0      695.70      663.28     12.95 o 
  -1   2   0        2.44        0.18      0.84 o 
   0   2   0      189.22      245.62      7.02 o 
   1   2   0      333.26      313.80      6.64 o 
   2   2   0      775.92      698.83     25.84 o 
   3   2   0       68.97       62.14      1.84 o 
   4   2   0      103.68      114.15      2.96 o 
   5   2   0       13.86       12.24      1.33 o 
   6   2   0        2.62        0.72      1.07 o 
   7   2   0       48.10       39.65      3.67 o 
   8   2   0        0.39       -2.82      3.65 o 
  -8   3   0        0.18        2.89      4.03 o 
  -7   3   0       13.66       12.52      4.47 o 
  -6   3   0       80.98       88.65      5.94 o 
  -5   3   0        5.95        4.18      1.48 o 
  -4   3   0       63.39       62.04      2.55 o 
  -3   3   0        6.50        8.20      1.20 o 
  -2   3   0      252.85      259.34      5.80 o 
  -1   3   0      106.24      100.85      2.82 o 
   0   3   0        1.28       -0.08      0.66 o 
   1   3   0      124.23      168.58      6.11 o 
   2   3   0        2.81        0.45      0.89 o 
   3   3   0      455.84      471.55     12.27 o 
   4   3   0        0.13        0.07      0.74 o 
   5   3   0       49.92       45.26      2.01 o 
   6   3   0        6.10        6.32      2.01 o 
   7   3   0        1.06       -1.36      3.58 o 
   8   3   0       12.87       16.49      5.33 o 
  -8   4   0        5.90       -0.89      4.22 o 
  -7   4   0        5.39        9.83      4.44 o 
  -6   4   0       14.13       11.15      2.31 o 
  -5   4   0        2.64        1.71      1.52 o 
  -4   4   0       23.44       21.98      1.77 o 
  -3   4   0       29.54       31.28      1.85 o 
  -2   4   0       17.10       15.68      1.40 o 
  -1   4   0       39.51       48.91      2.40 o 
   0   4   0      206.32      223.14      8.35 o 
   1   4   0      450.38      499.45     10.65 o 
   2   4   0       42.15       47.57      2.28 o 
   3   4   0       91.73      105.94      3.64 o 
   4   4   0        0.02       -0.19      0.80 o 
   5   4   0        0.01       -0.37      1.18 o 
   6   4   0        0.06        0.75      1.43 o 
   7   4   0        0.02       -3.14      3.39 o 
   8   4   0        6.81        9.51      4.88 o 
  -8   5   0        0.81        3.11      4.85 o 
  -7   5   0        0.01       -0.57      3.42 o 
  -6   5   0        1.46        0.60      2.30 o 
  -5   5   0        6.96        2.58      2.69 o 
  -4   5   0        2.36        2.38      1.43 o 
  -3   5   0      132.35      127.43      4.00 o 
  -2   5   0      585.99      583.73     12.89 o 
  -1   5   0      387.30      372.21      8.28 o 
   0   5   0       41.30       40.79      2.13 o 
   1   5   0       57.49       65.32      3.38 o 
   2   5   0        6.12        5.14      1.28 o 
   3   5   0      152.18      143.74      4.69 o 
   4   5   0      132.89      140.73      5.73 o 
   5   5   0        0.31       -1.23      1.03 o 
   6   5   0       49.47       47.58      3.23 o 
   7   5   0        5.34        5.76      2.85 o 
  -7   6   0        3.97       -2.25      4.66 o 
  -6   6   0        1.37       -2.25      4.31 o 
  -5   6   0       52.01       43.84      3.94 o 
  -4   6   0       54.60       64.86      4.14 o 
  -3   6   0      295.21      288.81      7.36 o 
  -2   6   0        1.87        0.57      1.14 o 
  -1   6   0       64.21       62.92      3.38 o 
   0   6   0      441.61      469.87     10.29 o 
   1   6   0        9.75       19.53      3.71 o 
   2   6   0        3.32        5.63      1.51 o 
   3   6   0      473.55      501.84     11.72 o 
   4   6   0      180.79      184.28      5.92 o 
   5   6   0       42.58       39.51      3.44 o 
   6   6   0        7.55        5.66      1.83 o 
   7   6   0        1.05       -1.04      3.15 o 
  -7   7   0        8.65        0.41      5.33 o 
  -6   7   0        0.10       -0.32      4.53 o 
  -4   7   0        7.21        5.09      2.42 o 
  -3   7   0       39.25       35.65      3.37 o 
  -2   7   0       56.83       56.69      3.15 o 
  -1   7   0      101.29      107.98      4.01 o 
   0   7   0       60.62       64.14      3.04 o 
   1   7   0       10.38       10.45      2.10 o 
   2   7   0        0.32        1.51      1.57 o 
   3   7   0       24.78       26.99      3.44 o 
   4   7   0      190.82      177.18      6.29 o 
   5   7   0        5.51        4.06      1.82 o 
   6   7   0       18.13       15.86      2.58 o 
  -6   8   0        2.91        1.14      5.36 o 
  -5   8   0        1.75        0.90      2.65 o 
  -4   8   0       13.78        7.35      2.75 o 
  -3   8   0       24.93       24.49      3.34 o 
  -2   8   0        1.61       -0.42      1.82 o 
  -1   8   0        1.30        0.91      1.75 o 
   0   8   0        0.04       -3.15      4.31 o 
   1   8   0       10.74        8.08      2.69 o 
   2   8   0      131.65      122.33      5.80 o 
   3   8   0        9.83        5.58      1.99 o 
   4   8   0       31.83       30.38      3.02 o 
   5   8   0        6.29        2.77      1.89 o 
   6   8   0        5.11        0.65      3.40 o 
  -5   9   0        4.01        4.54      3.01 o 
  -4   9   0        3.08        0.25      2.69 o 
  -3   9   0       49.00       42.93      4.34 o 
  -2   9   0       50.97       50.95      5.77 o 
  -1   9   0      522.77      508.29     20.20 o 
   0   9   0       69.25       89.51      5.69 o 
   1   9   0       28.70       28.23      3.50 o 
   2   9   0        1.34       -1.35      1.50 o 
   3   9   0        0.17       -0.63      1.56 o 
   4   9   0       40.42       42.10      4.26 o 
   5   9   0       15.78       23.86      8.01 o 
  -4  10   0        2.11        3.61      3.77 o 
  -3  10   0        3.29       -3.42      2.89 o 
  -2  10   0       68.46       56.53      6.47 o 
  -1  10   0        2.78        0.44      3.23 o 
   0  10   0       33.34       34.75      5.36 o 
   1  10   0       26.21       31.74      3.97 o 
   2  10   0        3.33        5.11      4.85 o 
   3  10   0        2.13        2.21      2.18 o 
  -1  11   0        5.49        4.95      3.65 o 
   0  11   0       11.31       15.35      4.69 o 
   1  11   0        8.25       15.85      4.28 o 
  -1 -11   1        9.78        8.10      3.23 o 
   0 -11   1       20.55       29.39      5.45 o 
   1 -11   1        0.24       -1.33      3.49 o 
   2 -11   1       14.49       16.45      5.23 o 
  -4 -10   1        1.76       -0.35      3.36 o 
  -3 -10   1        0.11        0.32      2.04 o 
  -2 -10   1        3.18        4.57      2.27 o 
  -1 -10   1        4.13        8.17      4.99 o 
   0 -10   1        4.02        5.53      2.90 o 
   1 -10   1        6.34       -0.25      2.89 o 
   2 -10   1        5.94        8.94      4.03 o 
   3 -10   1       29.52       37.06      5.74 o 
   4 -10   1        4.28        1.78      3.42 o 
  -5  -9   1        1.15        0.23      2.16 o 
  -4  -9   1       11.11        6.56      4.85 o 
  -3  -9   1        6.56        2.95      6.64 o 
  -2  -9   1      182.16      155.78      6.82 o 
  -1  -9   1       56.84       58.75      7.12 o 
   0  -9   1      198.32      189.13      7.82 o 
   1  -9   1        1.01        4.91      2.61 o 
   2  -9   1        7.28        6.18      3.39 o 
   3  -9   1        0.39        1.79      2.37 o 
   4  -9   1        2.66        4.36      2.81 o 
   5  -9   1       19.34       22.61      6.50 o 
  -6  -8   1        8.00        8.13      2.46 o 
  -5  -8   1       14.12       14.84      2.89 o 
  -4  -8   1       10.59        6.88      2.26 o 
  -3  -8   1       17.95       17.77      2.82 o 
  -2  -8   1       40.71       42.89      4.57 o 
  -1  -8   1      453.33      448.72     13.39 o 
   0  -8   1       44.76       46.52      3.95 o 
   1  -8   1       15.14       15.34      2.88 o 
   2  -8   1       48.07       49.07      3.20 o 
   3  -8   1        0.13        2.18      2.15 o 
   4  -8   1       13.44       11.10      2.79 o 
   5  -8   1       12.60       17.02      3.43 o 
   6  -8   1        5.21        1.55      5.52 o 
  -6  -7   1       15.43       12.69      2.72 o 
  -5  -7   1        4.54        5.83      1.91 o 
  -4  -7   1      106.23       99.58      4.43 o 
  -3  -7   1      155.84      159.94      6.56 o 
  -2  -7   1       12.72       20.08      2.93 o 
  -1  -7   1      109.75      129.04      5.66 o 
   0  -7   1       86.11       84.53      4.59 o 
   1  -7   1       11.81       11.23      1.82 o 
   2  -7   1        0.65       -1.19      1.21 o 
   3  -7   1        5.27        6.17      1.70 o 
   4  -7   1        3.89        6.34      2.42 o 
   5  -7   1        7.96        5.67      2.76 o 
   6  -7   1        2.95        0.35      4.50 o 
   7  -7   1        0.47       -3.04      5.17 o 
  -7  -6   1        4.12        4.63      3.21 o 
  -6  -6   1       96.47      103.12      4.73 o 
  -5  -6   1       33.20       33.34      2.82 o 
  -4  -6   1        1.75        4.03      1.51 o 
  -3  -6   1       11.03       14.83      1.96 o 
  -2  -6   1        4.64        6.32      2.33 o 
  -1  -6   1      237.25      260.77      8.28 o 
   0  -6   1        0.37        0.02      0.98 o 
   1  -6   1      116.88      129.56      4.15 o 
   2  -6   1        4.06        6.07      1.42 o 
   3  -6   1      266.39      289.60      7.36 o 
   4  -6   1        2.66        0.46      1.79 o 
   5  -6   1       96.68      112.02      7.18 o 
   6  -6   1        6.06        7.36      4.60 o 
   7  -6   1        0.41       -2.44      4.82 o 
  -7  -5   1        0.49       -1.92      1.65 o 
  -6  -5   1      111.75      116.08      4.82 o 
  -5  -5   1       72.96       67.31      3.42 o 
  -4  -5   1        1.73        2.64      1.24 o 
  -3  -5   1        2.38        1.56      1.13 o 
  -2  -5   1      598.49      641.22     16.49 o 
  -1  -5   1      104.01      132.48      5.02 o 
   0  -5   1       15.25       14.65      2.06 o 
   1  -5   1      822.99      904.94     17.97 o 
   2  -5   1      157.67      145.40      6.54 o 
   3  -5   1      195.03      203.63      5.50 o 
   4  -5   1       14.22       11.68      1.65 o 
   5  -5   1       66.95       61.87      4.66 o 
   6  -5   1        2.26        2.12      3.65 o 
   7  -5   1        0.91       -1.43      4.22 o 
   8  -5   1        2.91        6.12      4.95 o 
  -8  -4   1        1.71        5.56      3.26 o 
  -7  -4   1        1.34        2.30      1.61 o 
  -6  -4   1        0.04        0.16      1.49 o 
  -5  -4   1       78.24       74.85      3.43 o 
  -4  -4   1       61.92       67.53      3.04 o 
  -3  -4   1       72.90       80.04      3.13 o 
  -2  -4   1      112.29      136.43      4.08 o 
  -1  -4   1     1114.61     1413.49     46.29 o 
   0  -4   1      736.23      856.11     33.77 o 
   1  -4   1      299.96      296.07      7.75 o 
   2  -4   1       59.85       58.56      2.31 o 
   3  -4   1       11.38       11.27      1.33 o 
   4  -4   1        3.66        3.29      1.17 o 
   5  -4   1       21.18       23.59      2.07 o 
   6  -4   1        8.84        5.04      3.46 o 
   7  -4   1        4.52        1.05      3.99 o 
   8  -4   1        0.34       -3.52      3.71 o 
  -8  -3   1        0.76        3.30      4.06 o 
  -7  -3   1        4.97        5.20      2.05 o 
  -6  -3   1       10.38       10.93      2.20 o 
  -5  -3   1      140.50      148.62      5.75 o 
  -4  -3   1       95.83       97.64      3.12 o 
  -3  -3   1      426.82      458.60     10.04 o 
  -2  -3   1       61.03       74.80      2.68 o 
  -1  -3   1      491.31      560.79     17.04 o 
   0  -3   1       45.46       49.66      1.89 o 
   1  -3   1      777.32      752.18     14.59 o 
   2  -3   1      314.73      285.69      8.68 o 
   3  -3   1        5.39        3.98      0.94 o 
   4  -3   1      251.88      233.85      5.81 o 
   5  -3   1        0.19        0.42      1.06 o 
   6  -3   1        6.07        3.09      3.36 o 
   7  -3   1        0.95        2.92      3.52 o 
   8  -3   1        0.06        6.15      4.25 o 
  -8  -2   1        0.05        1.08      3.99 o 
  -7  -2   1        7.09        5.24      2.12 o 
  -6  -2   1        6.11        6.57      1.65 o 
  -5  -2   1       67.63       67.08      2.87 o 
  -4  -2   1        1.41        1.73      0.97 o 
  -3  -2   1       55.64       57.37      2.11 o 
  -2  -2   1        0.00        0.00      0.66 o 
  -1  -2   1     1378.18     1488.96     28.12 o 
   0  -2   1     2332.41     2498.75    175.34 o 
   1  -2   1       87.85       98.32      2.52 o 
   2  -2   1       59.51       57.40      1.93 o 
   3  -2   1       72.09       68.34      2.28 o 
   4  -2   1      150.47      155.68      4.16 o 
   5  -2   1       87.65       90.29      3.22 o 
   6  -2   1       43.16       52.32      3.87 o 
   7  -2   1       10.63       10.66      2.83 o 
   8  -2   1        2.46        1.36      3.71 o 
  -8  -1   1        1.14       -0.60      2.47 o 
  -7  -1   1        2.31        3.34      1.56 o 
  -6  -1   1       37.83       44.19      4.01 o 
  -5  -1   1        4.27        2.36      1.17 o 
  -4  -1   1      262.81      247.38      5.98 o 
  -3  -1   1        5.10        4.38      0.88 o 
  -2  -1   1      186.94      199.28      4.44 o 
  -1  -1   1      238.05      210.29      5.77 o 
   0  -1   1        0.01       -0.98      0.73 o 
   1  -1   1     1073.90      942.31     22.59 o 
   2  -1   1     1176.01      994.51     18.78 o 
   3  -1   1      124.32      110.85      2.47 o 
   4  -1   1       11.75        9.21      1.11 o 
   5  -1   1       17.00       16.51      1.27 o 
   6  -1   1        0.05       -1.63      1.92 o 
   7  -1   1        4.09        1.95      2.20 o 
   8  -1   1        1.56       -0.29      1.91 o 
  -8   0   1        2.84        3.87      4.12 o 
  -7   0   1       15.05       16.12      2.15 o 
  -6   0   1       33.23       30.10      2.39 o 
  -5   0   1        4.96        7.80      1.40 o 
  -4   0   1       40.80       42.43      2.07 o 
  -3   0   1      365.37      350.64      7.52 o 
  -2   0   1     8905.50     8617.64    156.91 o 
  -1   0   1      244.27      239.44      7.80 o 
   1   0   1     1994.63     1753.78     33.56 o 
   2   0   1     1194.90     1064.36     17.42 o 
   3   0   1      128.80      134.71      3.44 o 
   4   0   1      511.20      520.15     10.79 o 
   5   0   1        5.86        5.40      1.18 o 
   6   0   1        2.49        4.00      1.51 o 
   7   0   1        1.46       -2.32      1.55 o 
   8   0   1        1.12        2.23      2.12 o 
  -8   1   1        0.33       -0.51      3.90 o 
  -7   1   1       11.86       14.91      4.95 o 
  -6   1   1        2.67        2.20      1.11 o 
  -5   1   1       37.73       38.93      1.90 o 
  -4   1   1      235.38      257.65      5.22 o 
  -3   1   1       10.70       12.50      0.95 o 
  -2   1   1    33070.41    30636.89    473.27 o 
  -1   1   1       97.68       97.47      3.88 o 
   0   1   1     1476.36     1457.48     31.87 o 
   1   1   1     4925.35     4179.26    121.72 o 
   2   1   1        2.15        1.30      0.54 o 
   3   1   1        7.57        5.93      0.77 o 
   4   1   1      335.65      318.83      6.20 o 
   5   1   1       76.85       80.03      2.91 o 
   6   1   1        0.62       -0.31      1.35 o 
   7   1   1       64.38       71.15      5.25 o 
   8   1   1       10.30        9.01      2.39 o 
  -8   2   1       10.10       16.58      5.33 o 
  -7   2   1        0.27       -0.48      3.14 o 
  -6   2   1       29.98       37.72      3.85 o 
  -5   2   1       87.92       89.51      2.85 o 
  -4   2   1      484.91      538.36      9.63 o 
  -3   2   1      197.27      187.64      4.71 o 
  -2   2   1     3184.71     3019.38     66.41 o 
  -1   2   1     3117.64     3040.55     89.50 o 
   0   2   1      304.35      337.23      5.95 o 
   1   2   1      264.69      238.81      5.11 o 
   2   2   1      191.61      191.46      4.37 o 
   3   2   1      332.94      308.42      6.76 o 
   4   2   1      342.29      339.82      6.59 o 
   5   2   1      217.58      216.58      4.90 o 
   6   2   1       48.61       54.62      4.71 o 
   7   2   1       46.94       47.31      3.19 o 
   8   2   1        5.47        7.86      4.41 o 
  -8   3   1        4.98        2.92      4.63 o 
  -7   3   1        0.76        3.55      3.74 o 
  -6   3   1       14.55       13.81      2.46 o 
  -5   3   1        1.38        1.99      1.43 o 
  -4   3   1       98.70       99.64      3.32 o 
  -3   3   1      166.18      158.94      4.15 o 
  -2   3   1       69.42       70.21      3.02 o 
  -1   3   1      113.50      123.20      3.18 o 
   0   3   1      337.96      406.23      8.17 o 
   1   3   1       14.95       16.77      1.24 o 
   2   3   1      210.89      215.29     10.60 o 
   3   3   1       64.54       65.57      2.40 o 
   4   3   1       55.61       55.77      2.30 o 
   5   3   1      203.05      204.98      5.44 o 
   6   3   1        0.00        2.03      1.45 o 
   7   3   1        0.48        0.44      3.55 o 
   8   3   1        3.39        5.45      4.57 o 
  -8   4   1        4.21        1.93      4.12 o 
  -7   4   1        4.29        1.14      3.77 o 
  -6   4   1        0.40        1.61      2.02 o 
  -5   4   1        5.78        8.01      1.96 o 
  -4   4   1       21.34       22.64      2.42 o 
  -3   4   1       45.38       49.42      2.98 o 
  -2   4   1       64.02       62.58      2.34 o 
  -1   4   1        8.82        8.26      1.11 o 
   0   4   1       34.20       50.32      2.08 o 
   1   4   1      878.95     1035.81     17.64 o 
   2   4   1       42.85       46.83      2.09 o 
   3   4   1      126.02      131.05      3.78 o 
   4   4   1      105.43      105.44      3.39 o 
   5   4   1       15.25       12.09      2.02 o 
   6   4   1       21.99       26.65      5.47 o 
   7   4   1        0.41        1.33      3.84 o 
   8   4   1        0.08       -4.34      3.87 o 
  -7   5   1        6.97        4.60      4.25 o 
  -6   5   1        0.00       -0.63      4.45 o 
  -5   5   1       50.47       62.71      7.66 o 
  -4   5   1       25.97       24.20      5.58 o 
  -3   5   1       21.07       25.67      2.51 o 
  -2   5   1      148.73      153.12      5.12 o 
  -1   5   1       83.16       69.32      2.75 o 
   0   5   1        7.89        9.41      1.23 o 
   1   5   1       36.64       48.07      2.00 o 
   2   5   1        1.49        1.83      0.92 o 
   3   5   1       13.12       18.74      1.53 o 
   4   5   1       86.68       84.81      8.13 o 
   5   5   1        0.24        0.10      1.39 o 
   6   5   1       86.97       95.44      5.03 o 
   7   5   1        0.98       -2.92      3.90 o 
  -7   6   1        1.72        3.49      5.10 o 
  -6   6   1       11.31       13.88      3.17 o 
  -5   6   1       17.53       17.19      3.10 o 
  -4   6   1       63.84       59.82      6.31 o 
  -3   6   1       47.67       44.99      3.44 o 
  -2   6   1        3.90        3.95      1.81 o 
  -1   6   1       23.58       30.39      2.14 o 
   0   6   1       33.25       38.97      2.42 o 
   1   6   1      204.18      201.44      5.36 o 
   2   6   1      233.51      244.21      9.38 o 
   3   6   1       53.61       70.80      3.32 o 
   4   6   1       86.32       85.96      3.79 o 
   5   6   1        7.85        7.17      1.80 o 
   6   6   1       17.48       17.87      2.93 o 
   7   6   1        0.01        4.04      2.89 o 
  -6   7   1       11.09       11.49      3.53 o 
  -5   7   1       34.72       34.48      4.20 o 
  -4   7   1        9.88       14.45      3.54 o 
  -3   7   1        5.34        3.24      2.81 o 
  -2   7   1      306.28      310.16      9.70 o 
  -1   7   1       13.61       16.62      2.02 o 
   0   7   1       34.17       37.37      2.98 o 
   1   7   1      414.76      423.36     12.37 o 
   2   7   1      392.45      401.54     11.99 o 
   3   7   1       13.64       11.70      1.96 o 
   4   7   1        0.41        1.67      2.23 o 
   5   7   1        2.02        1.85      1.76 o 
   6   7   1        5.32        6.06      1.92 o 
  -6   8   1        0.01       -0.83      3.11 o 
  -5   8   1        3.90        2.94      3.15 o 
  -4   8   1        9.27       13.78      4.71 o 
  -3   8   1       50.85       56.65      4.53 o 
  -2   8   1        4.28        4.77      2.24 o 
  -1   8   1       58.57       57.79      3.99 o 
   0   8   1        5.55        3.96      3.20 o 
   1   8   1      222.25      229.60      9.21 o 
   2   8   1      188.94      181.33      7.24 o 
   3   8   1        0.43       -0.07      2.73 o 
   4   8   1       30.35       31.57      3.85 o 
   5   8   1       17.15       15.60      3.00 o 
   6   8   1       23.54       21.36      3.04 o 
  -5   9   1        0.42       -2.91      3.04 o 
  -4   9   1        0.57        2.06      2.85 o 
  -3   9   1       32.24       29.64      4.02 o 
  -2   9   1        0.61       -0.54      2.73 o 
  -1   9   1       49.14       50.35      5.61 o 
   0   9   1       53.31       52.53      5.93 o 
   1   9   1        3.10       -0.99      1.58 o 
   2   9   1        1.51       -0.49      1.66 o 
   3   9   1        1.34       -0.97      2.19 o 
   4   9   1        0.28       -0.75      2.20 o 
   5   9   1       17.99       14.50      2.91 o 
  -3  10   1       83.19       71.34      7.58 o 
  -2  10   1        5.44        4.50      3.71 o 
  -1  10   1        8.05       13.03      4.38 o 
   0  10   1       35.70       36.97      5.90 o 
   1  10   1        0.01        3.65      2.38 o 
   2  10   1        0.47       -0.78      1.81 o 
   3  10   1       24.46       34.95      5.88 o 
  -1  11   1       13.49       19.63      5.45 o 
   0  11   1        2.06        2.41      3.33 o 
   1  11   1       21.10       13.32      4.34 o 
  -1 -11   2       13.09       13.19      3.37 o 
   0 -11   2       12.37       12.83      3.54 o 
   1 -11   2        2.73        2.35      3.46 o 
   2 -11   2        2.69       -0.95      3.52 o 
  -4 -10   2        0.74        2.80      2.49 o 
  -3 -10   2        7.01        8.48      2.61 o 
  -2 -10   2        4.67        9.80      3.08 o 
  -1 -10   2        0.02       -0.45      2.10 o 
   0 -10   2        9.09        8.30      2.99 o 
   1 -10   2        0.14        1.91      2.55 o 
   2 -10   2        2.45        6.28      3.49 o 
   3 -10   2        0.29       -1.40      3.23 o 
   4 -10   2        0.26       -3.04      3.14 o 
  -5  -9   2       10.31       12.51      5.06 o 
  -4  -9   2       39.44       35.98      4.06 o 
  -3  -9   2       12.81       14.40      4.38 o 
  -2  -9   2       76.91       56.67      4.55 o 
  -1  -9   2        1.85        2.32      2.28 o 
   0  -9   2        1.94        6.36      2.67 o 
   1  -9   2        8.93        5.84      3.34 o 
   2  -9   2       31.78       31.28      3.71 o 
   3  -9   2       54.37       61.95      6.47 o 
   4  -9   2        0.16        0.28      2.56 o 
   5  -9   2        5.68        6.25      5.87 o 
  -6  -8   2        4.17        1.45      2.01 o 
  -5  -8   2       23.46       22.53      3.31 o 
  -4  -8   2      128.51      132.14      7.53 o 
  -3  -8   2        1.31        2.93      1.73 o 
  -2  -8   2      163.58      153.56      6.56 o 
  -1  -8   2      148.94      138.18     13.47 o 
   0  -8   2       24.87       28.50      3.31 o 
   1  -8   2       62.67       69.28      4.71 o 
   2  -8   2       26.79       33.01      2.83 o 
   3  -8   2        9.65        9.52      2.07 o 
   4  -8   2       37.81       43.98      4.13 o 
   5  -8   2        8.17        1.14      4.91 o 
   6  -8   2        9.11        4.82      5.58 o 
  -6  -7   2        2.52        1.04      1.85 o 
  -5  -7   2        0.10       -0.40      1.35 o 
  -4  -7   2       12.73       13.97      2.59 o 
  -3  -7   2      656.41      684.45     36.60 o 
  -2  -7   2       11.70        9.61      3.73 o 
  -1  -7   2      133.05      144.65      6.15 o 
   0  -7   2        9.59       14.32      4.98 o 
   1  -7   2       46.31       59.75      3.20 o 
   2  -7   2        2.62        1.74      1.33 o 
   3  -7   2       84.03       91.74      4.07 o 
   4  -7   2        1.51        2.20      1.84 o 
   5  -7   2       33.38       28.60      6.09 o 
   6  -7   2        0.15       -6.09      4.06 o 
  -7  -6   2        0.63       -0.78      1.79 o 
  -6  -6   2       25.28       22.89      2.81 o 
  -5  -6   2       33.52       38.84      3.08 o 
  -4  -6   2        3.47        2.01      1.52 o 
  -3  -6   2       42.87       48.77      3.57 o 
  -2  -6   2       10.91       11.79      3.01 o 
  -1  -6   2       16.50       20.27      2.44 o 
   0  -6   2       76.71       88.46      3.29 o 
   1  -6   2        1.65        1.25      1.20 o 
   2  -6   2        0.02        0.45      1.07 o 
   3  -6   2       42.94       39.50      2.51 o 
   4  -6   2       20.56       18.45      2.07 o 
   5  -6   2        0.92       -1.01      3.55 o 
   6  -6   2        0.67       -0.63      4.12 o 
   7  -6   2        4.41        3.52      4.63 o 
  -7  -5   2        0.00       -0.56      1.60 o 
  -6  -5   2       24.93       23.94      2.73 o 
  -5  -5   2       51.95       53.52      3.21 o 
  -4  -5   2       76.90       76.36      3.58 o 
  -3  -5   2       39.05       37.80      2.98 o 
  -2  -5   2        5.31       10.53      3.47 o 
  -1  -5   2      134.81      152.49      5.48 o 
   0  -5   2       22.24       29.66      5.25 o 
   1  -5   2      412.57      515.79     17.60 o 
   2  -5   2       31.30       33.50      2.96 o 
   3  -5   2      523.17      531.26     11.58 o 
   4  -5   2       62.99       68.79      3.15 o 
   5  -5   2        3.39       -1.43      2.01 o 
   6  -5   2        0.00       -4.80      3.20 o 
   7  -5   2       11.23        9.77      4.82 o 
  -8  -4   2        5.85        1.71      4.12 o 
  -7  -4   2        4.68        4.31      2.00 o 
  -6  -4   2       28.33       33.20      4.59 o 
  -5  -4   2       19.52       18.55      2.14 o 
  -4  -4   2        9.52       11.63      1.64 o 
  -3  -4   2      147.65      166.51      4.85 o 
  -2  -4   2      222.75      236.35      7.25 o 
  -1  -4   2     1013.99     1177.56     27.56 o 
   0  -4   2      239.45      249.10     14.15 o 
   1  -4   2      333.80      372.67      8.06 o 
   2  -4   2       24.29       21.63      1.56 o 
   3  -4   2      275.36      278.66      6.64 o 
   4  -4   2       38.10       42.96      2.38 o 
   5  -4   2       18.65       18.14      2.70 o 
   6  -4   2        4.42        6.12      2.42 o 
   7  -4   2        1.14        3.23      3.61 o 
   8  -4   2        5.36        1.87      3.93 o 
  -8  -3   2        0.23       -2.44      3.02 o 
  -7  -3   2       43.81       39.52      3.63 o 
  -6  -3   2       12.11       14.82      2.08 o 
  -5  -3   2        0.48        0.65      2.04 o 
  -4  -3   2       20.63       23.64      1.97 o 
  -3  -3   2      270.28      287.35      6.92 o 
  -2  -3   2      186.04      198.90      6.07 o 
  -1  -3   2      261.08      274.10      9.70 o 
   0  -3   2      284.24      268.08      4.96 o 
   1  -3   2        4.35        5.07      1.71 o 
   2  -3   2        0.00       -0.74      0.62 o 
   3  -3   2        4.83        3.43      0.95 o 
   4  -3   2      135.48      135.82      3.94 o 
   5  -3   2       22.58       30.70      2.96 o 
   6  -3   2       22.72       19.74      4.31 o 
   7  -3   2        8.74        9.46      2.65 o 
   8  -3   2       21.60       21.28      5.36 o 
  -8  -2   2        1.45       -2.03      4.06 o 
  -7  -2   2       29.68       33.00      3.35 o 
  -6  -2   2       35.73       38.28      5.71 o 
  -5  -2   2      218.18      234.09      6.17 o 
  -4  -2   2       20.98       26.85      1.71 o 
  -3  -2   2      473.46      495.87      9.07 o 
  -2  -2   2       28.16       32.35      1.72 o 
  -1  -2   2      939.39      927.11     21.42 o 
   0  -2   2      678.62      601.44     15.54 o 
   1  -2   2      596.66      509.85     12.05 o 
   2  -2   2      345.86      279.75     13.16 o 
   3  -2   2       58.00       54.79      1.98 o 
   4  -2   2      178.16      155.34      5.41 o 
   5  -2   2        6.51        6.95      2.04 o 
   6  -2   2       15.52       15.42      2.70 o 
   7  -2   2        3.90        2.67      2.62 o 
   8  -2   2        0.82       -1.16      2.30 o 
  -7  -1   2        4.17        3.51      1.93 o 
  -6  -1   2        0.12       -0.22      1.32 o 
  -5  -1   2       58.03       63.54      2.86 o 
  -4  -1   2        2.68        1.09      0.89 o 
  -3  -1   2      266.90      230.65      5.38 o 
  -2  -1   2     1183.21     1128.61     22.41 o 
  -1  -1   2      103.67       75.90      2.06 o 
   0  -1   2     1667.39     1484.53     29.60 o 
   1  -1   2      787.50      706.66     14.00 o 
   2  -1   2     2444.30     2203.09     42.47 o 
   3  -1   2      435.56      381.70      6.93 o 
   4  -1   2       13.03       15.41      0.89 o 
   5  -1   2       55.72       58.73      3.78 o 
   6  -1   2        0.27        1.26      1.51 o 
   7  -1   2        2.63        2.39      1.77 o 
   8  -1   2        0.16        1.15      1.99 o 
  -8   0   2       12.41       16.87      5.10 o 
  -7   0   2        1.09        1.56      1.46 o 
  -6   0   2      127.23      141.26      4.78 o 
  -5   0   2       14.16       15.64      1.70 o 
  -4   0   2      219.59      232.50      5.78 o 
  -3   0   2      112.49      108.54      3.09 o 
  -2   0   2      647.36      602.47     10.29 o 
  -1   0   2     1605.43     1240.55     27.39 o 
   0   0   2      288.58      233.25      6.92 o 
   1   0   2     2730.98     2338.46     55.09 o 
   2   0   2     1674.40     1554.10     30.24 o 
   3   0   2      429.25      398.15      7.18 o 
   4   0   2       87.94       95.38      2.70 o 
   5   0   2       11.02       11.83      2.15 o 
   6   0   2        9.26       10.36      1.84 o 
   7   0   2        0.41        1.60      1.75 o 
   8   0   2        4.01       -0.62      1.91 o 
  -8   1   2       13.73       12.11      4.79 o 
  -7   1   2        0.79       -0.09      1.86 o 
  -6   1   2       13.93       11.94      1.77 o 
  -5   1   2       68.46       79.89      2.71 o 
  -4   1   2     1125.56     1197.17     19.87 o 
  -3   1   2      469.65      517.05      9.02 o 
  -2   1   2       18.85       18.07      1.20 o 
  -1   1   2     6192.57     5856.58    102.06 o 
   0   1   2       74.73       65.14      2.70 o 
   1   1   2      233.58      160.04      7.89 o 
   2   1   2      604.91      572.03     16.29 o 
   3   1   2      453.90      436.08      8.96 o 
   4   1   2       92.34       84.03      2.58 o 
   5   1   2      155.97      159.78      4.85 o 
   6   1   2       25.96       25.90      2.44 o 
   7   1   2        0.07       -2.30      1.53 o 
   8   1   2        2.71        0.61      1.90 o 
  -8   2   2        9.51       13.25      4.66 o 
  -7   2   2        0.08       -0.59      1.52 o 
  -6   2   2      134.60      148.67      4.89 o 
  -5   2   2        0.27       -0.77      1.03 o 
  -4   2   2     4986.55     5094.31     79.73 o 
  -3   2   2      118.54      106.21      3.18 o 
  -2   2   2     1028.29     1020.63     23.70 o 
  -1   2   2     1080.46     1086.51     24.65 o 
   0   2   2      106.69      104.40      2.75 o 
   1   2   2      598.67      519.16     10.28 o 
   2   2   2     1985.18     1688.17     31.66 o 
   3   2   2       22.93       29.36      1.61 o 
   4   2   2       22.84       24.03      1.56 o 
   5   2   2       50.29       55.18      2.49 o 
   6   2   2      108.63      108.41      5.06 o 
   7   2   2       10.78        8.73      2.47 o 
   8   2   2       11.52       19.34      5.45 o 
  -8   3   2        0.19       -4.15      3.49 o 
  -7   3   2        3.12        0.60      2.36 o 
  -6   3   2       67.76       70.65      4.54 o 
  -5   3   2        1.05        1.29      1.42 o 
  -4   3   2      409.07      415.18     11.45 o 
  -3   3   2      179.19      163.94      5.56 o 
  -2   3   2      267.30      273.18      7.67 o 
  -1   3   2       59.51       64.82      2.84 o 
   0   3   2      107.58      122.33      2.85 o 
   1   3   2        0.24        0.16      0.77 o 
   2   3   2      841.73      787.72     15.50 o 
   3   3   2      900.04      895.23     20.53 o 
   4   3   2      183.26      177.99      5.56 o 
   5   3   2       42.29       49.32      3.31 o 
   6   3   2       19.51       16.25      2.41 o 
   7   3   2        0.55        1.40      3.68 o 
   8   3   2        0.14       -0.06      3.90 o 
  -8   4   2        0.71       -1.43      4.53 o 
  -7   4   2       23.79       29.10      4.15 o 
  -6   4   2       36.42       41.01      7.42 o 
  -5   4   2        0.55       -1.26      1.60 o 
  -4   4   2        5.44        5.69      1.95 o 
  -3   4   2        2.30        4.46      1.47 o 
  -2   4   2       53.79       59.33      3.08 o 
  -1   4   2       99.94       99.84      3.07 o 
   0   4   2        8.03        7.23      1.02 o 
   1   4   2      132.66      128.50      3.66 o 
   2   4   2      107.95      106.71      4.37 o 
   3   4   2      582.08      566.61     11.87 o 
   4   4   2       12.81       13.39      1.62 o 
   5   4   2        1.78        3.15      1.20 o 
   6   4   2        0.95       -1.17      2.89 o 
   7   4   2       21.48       20.83      5.36 o 
   8   4   2        0.81        2.31      4.47 o 
  -7   5   2        9.66        7.40      3.13 o 
  -6   5   2       21.58       20.41      3.47 o 
  -5   5   2       15.35       16.06      3.58 o 
  -4   5   2        0.08       -0.30      1.40 o 
  -3   5   2        0.10       -1.42      1.35 o 
  -2   5   2        0.14        0.06      1.12 o 
  -1   5   2      421.83      463.66     10.03 o 
   0   5   2      127.99      138.03      4.76 o 
   1   5   2      234.49      263.80      5.63 o 
   2   5   2      137.02      140.80      3.74 o 
   3   5   2       60.15       61.16      2.80 o 
   4   5   2      108.83      110.38      5.04 o 
   5   5   2        3.50        5.54      1.98 o 
   6   5   2        3.72        2.25      4.12 o 
   7   5   2        3.95        0.82      4.22 o 
  -7   6   2       10.80        3.70      3.49 o 
  -6   6   2        0.18       -1.56      2.73 o 
  -5   6   2        5.85        5.63      2.79 o 
  -4   6   2        0.02       -0.51      4.11 o 
  -3   6   2       12.28        9.72      2.33 o 
  -2   6   2       22.32       20.24      4.91 o 
  -1   6   2        4.32        4.90      1.38 o 
   0   6   2        1.10        1.76      1.14 o 
   1   6   2       13.30       21.22      1.66 o 
   2   6   2      227.84      232.86      5.40 o 
   3   6   2        4.95        9.67      2.84 o 
   4   6   2      208.97      205.19      6.35 o 
   5   6   2        7.70        3.10      2.98 o 
   6   6   2       36.80       35.19      6.37 o 
   7   6   2        9.76       11.89      5.20 o 
  -6   7   2        4.04       -0.36      3.00 o 
  -5   7   2        0.09        2.58      2.81 o 
  -4   7   2        1.60       -2.62      2.44 o 
  -3   7   2        0.29       -0.22      1.87 o 
  -2   7   2       59.54       55.98      4.03 o 
  -1   7   2      101.12       97.02      7.61 o 
   0   7   2      373.03      365.72      8.79 o 
   1   7   2       25.07       43.50      3.41 o 
   2   7   2      187.92      168.40      6.32 o 
   3   7   2        3.51        7.48      1.73 o 
   4   7   2       14.45       15.24      2.22 o 
   5   7   2        4.70        3.53      1.70 o 
   6   7   2        7.65        1.99      2.65 o 
  -6   8   2        6.13       10.26      3.79 o 
  -5   8   2        1.08        1.51      3.06 o 
  -4   8   2       57.73       56.24      9.45 o 
  -3   8   2       39.70       34.48      3.90 o 
  -2   8   2       13.06       12.18      3.09 o 
  -1   8   2      361.00      327.93     10.35 o 
   0   8   2      306.26      297.80     13.06 o 
   1   8   2       67.93       67.51      4.53 o 
   2   8   2        0.08        1.65      1.59 o 
   3   8   2       10.77       11.88      2.15 o 
   4   8   2       11.06       14.55      2.37 o 
   5   8   2        0.54        0.52      2.79 o 
  -5   9   2        0.04        1.73      3.14 o 
  -4   9   2        0.51        0.23      2.89 o 
  -3   9   2        3.19        4.76      2.97 o 
  -2   9   2        1.91        0.33      2.36 o 
  -1   9   2       55.11       52.63      5.99 o 
   0   9   2       38.56       38.36      4.98 o 
   1   9   2       11.99       11.75      2.72 o 
   2   9   2        1.46        2.55      1.94 o 
   3   9   2        4.34        5.88      2.37 o 
   4   9   2        5.15        3.47      2.15 o 
  -3  10   2        0.28       -2.09      3.30 o 
  -2  10   2       92.47       75.68      7.61 o 
  -1  10   2        3.64        5.64      3.65 o 
   0  10   2       36.49       36.84      5.52 o 
   1  10   2        0.93       -0.57      2.28 o 
   2  10   2       17.80       23.17      3.48 o 
   3  10   2        5.09        5.58      2.53 o 
  -1 -11   3        1.38        0.35      2.50 o 
   0 -11   3        0.03       -0.88      2.61 o 
   1 -11   3        0.62        4.90      3.05 o 
  -4 -10   3        4.10        5.34      2.67 o 
  -3 -10   3       17.01       19.55      3.51 o 
  -2 -10   3        0.35       -1.52      4.33 o 
  -1 -10   3        5.16        7.54      2.81 o 
   0 -10   3        0.23       -0.71      2.05 o 
   1 -10   3       18.00       26.50      5.31 o 
   2 -10   3       13.32       17.53      3.39 o 
   3 -10   3       33.23       42.61      6.18 o 
  -5  -9   3        0.15        0.56      2.11 o 
  -4  -9   3       15.07       13.89      2.98 o 
  -3  -9   3       29.95       20.58      5.26 o 
  -2  -9   3       37.20       34.67      3.89 o 
  -1  -9   3       49.36       45.43      4.21 o 
   0  -9   3        2.83        0.18      2.03 o 
   1  -9   3       55.23       55.24      6.47 o 
   2  -9   3        2.13        3.58      2.29 o 
   3  -9   3       87.99       85.73      7.67 o 
   4  -9   3        2.24        6.12      5.17 o 
   5  -9   3        0.78       -0.98      4.82 o 
  -6  -8   3       23.60       25.31      5.18 o 
  -5  -8   3        2.52       -2.09      1.93 o 
  -4  -8   3       89.70       91.67      5.64 o 
  -3  -8   3       31.72       33.33      3.58 o 
  -2  -8   3        0.41       -2.43      2.57 o 
  -1  -8   3      193.48      181.55     13.06 o 
   0  -8   3       56.36       49.10      4.11 o 
   1  -8   3       21.16       20.74      3.03 o 
   2  -8   3        4.47        4.74      2.20 o 
   3  -8   3        0.27        0.06      1.75 o 
   4  -8   3       23.19       15.57      5.14 o 
   5  -8   3        9.22       14.43      5.39 o 
   6  -8   3        6.09       -2.57      4.79 o 
  -6  -7   3       47.09       48.99      4.52 o 
  -5  -7   3       23.00       18.66      3.49 o 
  -4  -7   3       30.74       31.09      3.40 o 
  -3  -7   3       92.87       85.09      4.82 o 
  -2  -7   3        1.86        2.37      1.65 o 
  -1  -7   3       30.24       28.36      3.06 o 
   0  -7   3       28.14       31.36      3.07 o 
   1  -7   3       34.32       42.43      3.22 o 
   2  -7   3        2.08        1.62      1.48 o 
   3  -7   3       25.16       30.11      2.55 o 
   4  -7   3        2.71        2.31      2.37 o 
   5  -7   3       32.25       34.62      6.12 o 
   6  -7   3       21.10       11.98      5.39 o 
  -7  -6   3        2.77        3.51      2.18 o 
  -6  -6   3       23.44       28.07      3.08 o 
  -5  -6   3      162.08      163.55      6.96 o 
  -4  -6   3        0.64       -1.35      1.15 o 
  -3  -6   3       29.86       34.82      3.71 o 
  -2  -6   3      124.99      116.72      5.15 o 
  -1  -6   3      178.48      177.20      6.60 o 
   0  -6   3       64.40       63.31      3.73 o 
   1  -6   3      166.37      192.98      5.37 o 
   2  -6   3       16.18       15.78      2.30 o 
   3  -6   3       22.27       20.55      2.01 o 
   4  -6   3        1.77       -0.15      1.28 o 
   5  -6   3        5.11        2.46      2.34 o 
   6  -6   3       32.14       27.33      5.64 o 
   7  -6   3        0.19       -3.36      4.03 o 
  -7  -5   3       25.49       21.54      3.80 o 
  -6  -5   3        6.97        5.76      1.98 o 
  -5  -5   3       46.66       45.35      4.19 o 
  -4  -5   3      130.97      128.61      5.52 o 
  -3  -5   3        0.35       -0.57      1.05 o 
  -2  -5   3        3.91        4.57      1.56 o 
  -1  -5   3        4.28        1.77      2.00 o 
   0  -5   3        4.40        4.86      0.82 o 
   1  -5   3      349.80      334.12      8.59 o 
   2  -5   3      121.04      122.13      4.36 o 
   3  -5   3        0.07       -0.77      1.40 o 
   4  -5   3        0.06       -0.47      1.09 o 
   5  -5   3       25.18       25.29      3.18 o 
   6  -5   3       21.42       19.84      3.30 o 
   7  -5   3        5.02        2.10      2.43 o 
  -8  -4   3        0.88       -0.79      2.29 o 
  -7  -4   3       35.80       41.43      3.90 o 
  -6  -4   3        0.17        0.12      1.49 o 
  -5  -4   3       32.78       37.18      3.02 o 
  -4  -4   3       73.40       80.59      3.47 o 
  -3  -4   3      321.71      333.35      9.73 o 
  -2  -4   3       82.15       94.18      4.68 o 
  -1  -4   3      536.36      646.57     16.18 o 
   0  -4   3      117.36      128.60      3.69 o 
   1  -4   3     1666.49     1679.14     36.47 o 
   2  -4   3      178.41      189.57      4.86 o 
   3  -4   3        2.02        0.38      0.97 o 
   4  -4   3        1.20        0.89      1.09 o 
   5  -4   3       13.18        9.18      2.38 o 
   6  -4   3       19.30       23.41      3.76 o 
   7  -4   3        2.72        3.55      2.40 o 
   8  -4   3        0.73       -1.51      2.43 o 
  -8  -3   3        2.84        8.66      2.51 o 
  -7  -3   3        0.78       -1.96      1.31 o 
  -6  -3   3        0.12        1.57      1.38 o 
  -5  -3   3        2.15       -0.44      1.15 o 
  -4  -3   3       84.00       90.61      2.84 o 
  -3  -3   3       38.02       41.57      2.63 o 
  -2  -3   3      190.76      185.87      9.29 o 
  -1  -3   3       87.27       91.23      3.59 o 
   0  -3   3        2.80        1.39      0.62 o 
   1  -3   3      953.90      857.37     27.96 o 
   2  -3   3      366.38      366.75      6.86 o 
   3  -3   3       61.06       59.42      2.03 o 
   4  -3   3       31.94       31.01      1.67 o 
   5  -3   3       11.74        8.48      1.68 o 
   6  -3   3       81.26       79.72      3.73 o 
   7  -3   3        4.78        3.31      1.83 o 
   8  -3   3        6.68        8.87      2.85 o 
  -8  -2   3        3.26        6.88      2.85 o 
  -7  -2   3       10.91       10.50      2.22 o 
  -6  -2   3        0.23       -0.19      1.17 o 
  -5  -2   3      111.47      117.31      3.58 o 
  -4  -2   3        2.66        0.81      0.79 o 
  -3  -2   3      337.01      342.16      8.13 o 
  -2  -2   3      425.57      426.39      8.79 o 
  -1  -2   3      138.74      124.51      3.18 o 
   0  -2   3       82.78       71.13      2.06 o 
   1  -2   3       36.22       30.87      1.18 o 
   2  -2   3       78.21       78.73      3.25 o 
   3  -2   3      254.39      265.16      5.22 o 
   4  -2   3        5.87        8.00      0.94 o 
   5  -2   3       67.18       67.04      3.95 o 
   6  -2   3       65.23       63.70      6.01 o 
   7  -2   3        0.74        2.69      1.69 o 
   8  -2   3        1.98        3.31      2.05 o 
  -8  -1   3        4.91       -0.10      2.35 o 
  -7  -1   3       55.24       49.49      5.04 o 
  -6  -1   3       19.78       18.24      2.35 o 
  -5  -1   3      186.59      216.79      5.20 o 
  -4  -1   3       13.63       12.97      1.41 o 
  -3  -1   3      678.73      609.16     10.82 o 
  -2  -1   3      564.34      535.57     10.70 o 
  -1  -1   3      886.59      726.17     13.93 o 
   0  -1   3     1158.60     1063.18     19.95 o 
   1  -1   3      225.17      219.76      6.17 o 
   2  -1   3       74.59       71.87      2.43 o 
   3  -1   3       17.14       21.99      1.64 o 
   4  -1   3        0.00        0.70      0.52 o 
   5  -1   3       41.60       47.45      3.17 o 
   6  -1   3        6.76        6.09      1.79 o 
   7  -1   3        0.37        0.82      1.78 o 
   8  -1   3        4.75        2.66      2.06 o 
  -8   0   3        0.11        1.15      1.82 o 
  -7   0   3       13.32       11.86      2.05 o 
  -6   0   3        6.41        5.76      2.03 o 
  -5   0   3       42.10       35.99      3.87 o 
  -4   0   3      615.00      606.00     11.05 o 
  -3   0   3       27.63       27.33      1.84 o 
  -2   0   3       66.53       65.37      2.13 o 
  -1   0   3      955.66      804.40     24.33 o 
   0   0   3      125.65      105.37      2.20 o 
   1   0   3     1708.78     1471.80     35.18 o 
   2   0   3      760.97      697.79     23.52 o 
   3   0   3      768.36      748.77     19.24 o 
   4   0   3       73.73       77.75      3.02 o 
   5   0   3       30.23       28.78      2.19 o 
   6   0   3        7.96        8.24      1.79 o 
   7   0   3        0.05       -1.59      1.59 o 
   8   0   3       11.20       12.15      2.34 o 
  -8   1   3       24.00       27.73      2.98 o 
  -7   1   3        1.89        0.04      2.59 o 
  -6   1   3       75.87       74.04      3.40 o 
  -5   1   3       98.16      110.80      3.87 o 
  -4   1   3       19.97       21.57      1.42 o 
  -3   1   3       40.91       37.48      1.85 o 
  -2   1   3     1526.16     1453.04     26.34 o 
  -1   1   3      648.98      602.44     11.36 o 
   0   1   3      690.54      646.59     12.45 o 
   1   1   3       14.38       12.49      2.28 o 
   2   1   3       31.00       27.76      2.37 o 
   3   1   3     1163.67     1110.06     21.21 o 
   4   1   3       28.06       28.24      1.59 o 
   5   1   3       31.69       32.79      2.77 o 
   6   1   3        5.83        8.32      2.17 o 
   7   1   3        1.60        1.20      2.00 o 
   8   1   3        1.86       -2.99      2.10 o 
  -8   2   3       24.58       28.06      5.68 o 
  -7   2   3        7.66        3.72      1.86 o 
  -6   2   3      328.11      354.67      8.94 o 
  -5   2   3       70.77       74.25      3.26 o 
  -4   2   3        3.12        6.26      1.26 o 
  -3   2   3      891.97      822.86     15.91 o 
  -2   2   3      101.10       95.98      3.70 o 
  -1   2   3      217.49      234.31      6.47 o 
   0   2   3       93.45       97.03      4.61 o 
   1   2   3       27.52       28.59      1.52 o 
   2   2   3      583.97      548.75     11.11 o 
   3   2   3      199.04      202.42      7.10 o 
   4   2   3      257.79      242.72      6.82 o 
   5   2   3        8.19        9.15      1.83 o 
   6   2   3       58.20       60.76      3.90 o 
   7   2   3       40.42       45.76      9.18 o 
   8   2   3        4.45        5.41      5.69 o 
  -8   3   3       16.68       14.68      3.56 o 
  -7   3   3        9.64        9.15      2.89 o 
  -6   3   3      448.45      493.90     14.67 o 
  -5   3   3        6.92        6.80      2.65 o 
  -4   3   3       65.94       69.73      4.83 o 
  -3   3   3      632.56      642.18     16.22 o 
  -2   3   3      227.03      234.06      9.46 o 
  -1   3   3        2.24        1.21      1.11 o 
   0   3   3      875.61      890.02     17.25 o 
   1   3   3      345.34      332.97      7.31 o 
   2   3   3        7.71       10.36      1.56 o 
   3   3   3       81.92       75.48      2.72 o 
   4   3   3      208.16      193.21      5.14 o 
   5   3   3       27.71       39.08      3.01 o 
   6   3   3        7.01        6.40      2.00 o 
   7   3   3        9.37        7.17      4.72 o 
   8   3   3        4.46        6.21      4.76 o 
  -8   4   3       20.95       16.87      5.58 o 
  -7   4   3       14.08       10.53      3.20 o 
  -6   4   3       62.97       80.89      6.02 o 
  -5   4   3      125.60      127.32     10.11 o 
  -4   4   3       84.48       93.64      4.72 o 
  -3   4   3       18.34       21.21      2.37 o 
  -2   4   3      104.34      107.21      7.42 o 
  -1   4   3        1.03        1.88      1.54 o 
   0   4   3     1111.63     1183.87     20.10 o 
   1   4   3     1222.11     1282.29     24.75 o 
   2   4   3       44.38       39.39      2.71 o 
   3   4   3       33.21       37.85      2.27 o 
   4   4   3       77.96       74.06      3.01 o 
   5   4   3        0.96       -0.99      1.54 o 
   6   4   3       28.37       29.80      5.58 o 
   7   4   3        2.77        6.21      4.31 o 
  -7   5   3        3.34        4.07      2.96 o 
  -6   5   3       13.15       19.47      3.56 o 
  -5   5   3        5.72        4.65      2.53 o 
  -4   5   3        0.05       -0.48      1.84 o 
  -3   5   3        0.06       -0.72      1.60 o 
  -2   5   3        5.26        8.99      3.60 o 
  -1   5   3       24.71       21.42      1.72 o 
   0   5   3      245.22      274.12      5.80 o 
   1   5   3      468.76      480.53     14.80 o 
   2   5   3       67.72       63.98      2.89 o 
   3   5   3        0.87        4.42      1.39 o 
   4   5   3        1.03       -0.24      1.31 o 
   5   5   3       27.04       32.28      5.39 o 
   6   5   3        0.17       -0.41      3.74 o 
   7   5   3        0.07       -1.14      3.99 o 
  -7   6   3        6.38       10.36      3.88 o 
  -6   6   3       11.47       14.42      3.68 o 
  -5   6   3        2.27        0.64      3.17 o 
  -4   6   3       51.26       48.75      4.21 o 
  -3   6   3       66.02       57.79     15.60 o 
  -2   6   3        3.53        1.33      1.75 o 
  -1   6   3       79.69       73.96      3.98 o 
   0   6   3       45.77       46.69      2.63 o 
   1   6   3      108.14      104.50      3.70 o 
   2   6   3       95.86       94.81      4.14 o 
   3   6   3        1.28        2.18      1.79 o 
   4   6   3       14.58       18.45      2.73 o 
   5   6   3       31.87       23.46      5.33 o 
   6   6   3       15.13        9.61      4.85 o 
   7   6   3        1.52        1.81      4.41 o 
  -6   7   3        0.86        2.36      3.06 o 
  -5   7   3        0.33       -0.73      2.62 o 
  -4   7   3       11.96        9.67      2.95 o 
  -3   7   3       22.73       24.64      6.04 o 
  -2   7   3        1.65        0.34      1.89 o 
  -1   7   3        1.12       -0.05      1.35 o 
   0   7   3      320.49      315.49      9.57 o 
   1   7   3        1.88        4.41      1.35 o 
   2   7   3      303.15      301.50      8.17 o 
   3   7   3        4.88        4.22      1.59 o 
   4   7   3       71.62       65.67      5.23 o 
   5   7   3       11.40        7.56      2.70 o 
   6   7   3        0.04       -0.17      4.99 o 
  -5   8   3        7.13        7.20      3.53 o 
  -4   8   3       11.56       10.49      3.53 o 
  -3   8   3       70.03       65.10      5.10 o 
  -2   8   3      159.50      157.24      8.72 o 
  -1   8   3       44.83       49.79      3.93 o 
   0   8   3      158.35      155.10      8.66 o 
   1   8   3       50.02       58.01      4.23 o 
   2   8   3       22.77       30.09      4.10 o 
   3   8   3        1.30        0.91      1.51 o 
   4   8   3       16.02       13.83      3.71 o 
   5   8   3        0.25       -2.35      2.50 o 
  -4   9   3        2.09        3.27      5.88 o 
  -3   9   3       46.62       43.57      4.71 o 
  -2   9   3       80.17       82.80      5.61 o 
  -1   9   3        0.83       -1.74      2.54 o 
   0   9   3       24.01       26.31      4.47 o 
   1   9   3        0.31       -0.95      2.25 o 
   2   9   3        6.46        6.88      2.51 o 
   3   9   3        0.62       -0.55      2.32 o 
   4   9   3       23.14       15.92      2.69 o 
  -3  10   3       38.54       37.32      6.66 o 
  -2  10   3       52.09       52.50      6.98 o 
  -1  10   3        0.04       -2.73      2.28 o 
   0  10   3        4.23        3.14      3.11 o 
   1  10   3        1.16       -2.85      2.85 o 
   2  10   3       27.62       30.37      5.23 o 
  -1 -11   4        1.71        1.48      2.77 o 
   0 -11   4        2.50        2.41      2.72 o 
   1 -11   4        0.90        1.98      2.75 o 
  -3 -10   4        5.99        7.26      3.03 o 
  -2 -10   4        8.57        8.26      2.96 o 
  -1 -10   4        3.93        4.20      2.72 o 
   0 -10   4        0.03        0.00      2.26 o 
   1 -10   4        5.43        5.05      2.73 o 
   2 -10   4        8.64        8.27      2.85 o 
  -5  -9   4        4.39        3.97      2.54 o 
  -4  -9   4        4.65        4.67      2.15 o 
  -3  -9   4        2.63        2.47      2.33 o 
  -2  -9   4        0.02        0.38      2.76 o 
  -1  -9   4        1.31       -1.74      1.80 o 
   0  -9   4       47.39       39.80      4.14 o 
   1  -9   4      178.31      176.87      7.68 o 
   2  -9   4        6.39        8.06      4.39 o 
   3  -9   4        2.21        5.85      2.63 o 
   5  -9   4        0.83       -0.81      3.12 o 
  -6  -8   4        9.65       10.38      5.75 o 
  -5  -8   4        7.46        3.14      2.15 o 
  -4  -8   4       30.75       33.27      3.70 o 
  -3  -8   4        7.62        8.01      2.49 o 
  -2  -8   4       51.61       47.65     11.54 o 
  -1  -8   4       19.05       18.82      2.94 o 
   0  -8   4       79.97       69.17      4.85 o 
   1  -8   4       40.12       40.46      5.22 o 
   2  -8   4        0.85        1.05      2.01 o 
   3  -8   4       31.26       35.54      5.18 o 
   4  -8   4        2.68        4.17      2.76 o 
   5  -8   4        0.77        2.15      2.82 o 
   6  -8   4        0.52       -1.55      3.27 o 
  -6  -7   4       35.04       48.19      6.74 o 
  -5  -7   4        7.20        7.26      2.62 o 
  -4  -7   4        3.55        1.03      1.85 o 
  -3  -7   4      137.02      139.32      7.12 o 
  -2  -7   4      312.90      293.72     11.19 o 
  -1  -7   4       49.93       49.60      5.15 o 
   0  -7   4      146.88      152.37      6.26 o 
   1  -7   4        3.72        4.23      1.92 o 
   2  -7   4        4.06        3.62      1.37 o 
   3  -7   4       63.27       65.00      2.94 o 
   4  -7   4        0.04        1.46      2.18 o 
   5  -7   4        3.92        4.66      2.23 o 
   6  -7   4        1.31       -1.98      4.53 o 
  -7  -6   4        2.43        1.38      5.85 o 
  -6  -6   4       16.90       10.86      4.45 o 
  -5  -6   4       96.80       85.90     11.18 o 
  -4  -6   4       12.31       13.74      4.72 o 
  -3  -6   4       51.53       67.09      4.06 o 
  -2  -6   4        0.03       -1.51      1.01 o 
  -1  -6   4       22.31       17.89      4.88 o 
   0  -6   4       63.67       70.02      4.01 o 
   1  -6   4        1.89        1.06      0.96 o 
   2  -6   4       56.53       62.82      2.51 o 
   3  -6   4       26.23       28.89      2.05 o 
   4  -6   4       32.19       34.30      2.81 o 
   5  -6   4        4.58        2.71      1.95 o 
   6  -6   4       45.47       54.12      4.61 o 
   7  -6   4        0.79        0.69      2.75 o 
  -7  -5   4       40.78       36.28      4.31 o 
  -6  -5   4       27.65       30.25      3.50 o 
  -5  -5   4        2.18        0.72      1.47 o 
  -4  -5   4        1.92        1.35      1.49 o 
  -3  -5   4      126.08      114.86      5.07 o 
  -2  -5   4        0.30        0.91      1.14 o 
  -1  -5   4      328.75      373.84     10.81 o 
   0  -5   4        4.36        4.70      0.91 o 
   1  -5   4       67.27       69.04      2.27 o 
   2  -5   4       98.11      108.20      3.11 o 
   3  -5   4       33.78       37.59      2.01 o 
   4  -5   4       80.94       81.54      3.68 o 
   5  -5   4        0.88       -0.11      1.62 o 
   6  -5   4        3.52       -0.01      2.05 o 
   7  -5   4        0.07       -1.37      2.20 o 
  -8  -4   4        1.15       -0.22      2.13 o 
  -7  -4   4       41.87       47.02      3.75 o 
  -6  -4   4       12.76       15.25      2.29 o 
  -5  -4   4       72.99       76.21      4.30 o 
  -4  -4   4       12.20       14.12      2.20 o 
  -3  -4   4      135.46      150.49      5.66 o 
  -2  -4   4       44.90       44.67      2.80 o 
  -1  -4   4       52.46       54.76      2.99 o 
   0  -4   4      586.33      596.07     14.17 o 
   1  -4   4       22.71       18.34      1.18 o 
   2  -4   4       40.68       40.84      1.84 o 
   3  -4   4       45.83       46.52      2.00 o 
   4  -4   4       95.00      107.60      4.03 o 
   5  -4   4       23.49       24.19      2.37 o 
   6  -4   4        0.86        0.17      1.64 o 
   7  -4   4        3.22        1.17      1.91 o 
  -8  -3   4        1.06        0.95      2.38 o 
  -7  -3   4        7.11        5.23      1.96 o 
  -6  -3   4       11.01       12.60      4.07 o 
  -5  -3   4       28.09       30.54      2.53 o 
  -4  -3   4       86.03       90.18      4.24 o 
  -3  -3   4        3.05        5.82      1.52 o 
  -2  -3   4      118.84      122.07      4.54 o 
  -1  -3   4      615.19      692.91     13.71 o 
   0  -3   4      368.10      346.20      8.31 o 
   1  -3   4        0.06        1.28      0.63 o 
   2  -3   4        0.39       -0.67      0.50 o 
   3  -3   4       74.93       73.69      2.78 o 
   4  -3   4      142.10      158.14      4.89 o 
   5  -3   4       16.41       19.44      2.14 o 
   6  -3   4       13.68       16.13      2.23 o 
   7  -3   4        5.03       10.52      2.27 o 
   8  -3   4        4.44        3.31      2.62 o 
  -8  -2   4        0.04        3.84      2.54 o 
  -7  -2   4       11.19       13.22      3.99 o 
  -6  -2   4        9.06       12.21      2.21 o 
  -5  -2   4        6.17        3.43      1.44 o 
  -4  -2   4      129.22      141.21      4.24 o 
  -3  -2   4       91.21       97.82      3.09 o 
  -2  -2   4      277.88      282.28      6.28 o 
  -1  -2   4      843.82      841.57     16.29 o 
   0  -2   4     1265.99     1229.54     23.13 o 
   1  -2   4      117.02      108.40      2.79 o 
   2  -2   4       17.08       18.40      1.79 o 
   3  -2   4       63.62       66.66      3.62 o 
   4  -2   4      209.12      204.99      5.76 o 
   5  -2   4       30.20       32.44      2.78 o 
   6  -2   4        4.18        3.89      1.61 o 
   7  -2   4        7.84       11.12      2.16 o 
   8  -2   4        4.21        0.12      2.76 o 
  -8  -1   4        0.07        4.31      3.14 o 
  -7  -1   4       19.02       15.66      3.39 o 
  -6  -1   4        0.50       -0.28      1.40 o 
  -5  -1   4       78.44       91.18      3.14 o 
  -4  -1   4      148.83      150.16      3.81 o 
  -3  -1   4      187.69      188.49      4.77 o 
  -2  -1   4        2.47        3.62      0.88 o 
  -1  -1   4        9.21        7.10      0.97 o 
   0  -1   4      163.27      155.79      3.67 o 
   1  -1   4      485.79      453.24      8.97 o 
   2  -1   4      120.01      116.50      4.22 o 
   3  -1   4      586.54      574.77     22.23 o 
   4  -1   4      517.42      499.46     14.07 o 
   5  -1   4       39.15       34.55      3.53 o 
   6  -1   4        6.74        6.40      1.78 o 
   7  -1   4        8.05        5.55      1.87 o 
   8  -1   4        6.25        6.08      2.18 o 
  -8   0   4        5.25        4.48      2.95 o 
  -7   0   4       43.35       40.95      3.11 o 
  -6   0   4        2.89        1.11      1.82 o 
  -5   0   4      193.21      194.95      4.77 o 
  -4   0   4       45.60       39.15      1.84 o 
  -3   0   4      184.51      177.24      4.50 o 
  -2   0   4       38.17       32.03      3.30 o 
  -1   0   4       25.57       23.43      1.61 o 
   0   0   4      663.81      637.15     10.47 o 
   1   0   4      360.62      307.65      6.78 o 
   2   0   4      102.00      120.38      4.32 o 
   3   0   4        1.08       -0.59      1.03 o 
   4   0   4        2.42        2.05      1.20 o 
   5   0   4       63.50       65.04      3.75 o 
   6   0   4        0.40        0.96      1.72 o 
   7   0   4        7.19        7.74      2.44 o 
   8   0   4        2.13       -0.25      2.85 o 
  -8   1   4        3.46        4.37      2.17 o 
  -7   1   4        2.26        3.76      2.92 o 
  -6   1   4       65.10       74.49      3.59 o 
  -5   1   4        0.91        0.73      1.06 o 
  -4   1   4       57.11       58.95      3.73 o 
  -3   1   4      604.56      583.10     11.74 o 
  -2   1   4       12.88       18.09      2.03 o 
  -1   1   4       80.56       69.36      2.27 o 
   0   1   4      342.99      338.39      7.15 o 
   1   1   4       38.32       33.91      3.34 o 
   2   1   4      131.86      123.12      7.07 o 
   3   1   4        1.55        2.22      0.73 o 
   4   1   4       55.32       54.06      3.24 o 
   5   1   4       68.88       61.83      3.96 o 
   6   1   4       13.34       10.20      2.21 o 
   7   1   4       56.81       60.29      4.32 o 
   8   1   4        1.94        1.91      2.26 o 
  -8   2   4       40.36       29.01      4.71 o 
  -7   2   4       16.92       22.19      2.71 o 
  -6   2   4       28.07       31.75      3.53 o 
  -5   2   4        0.42        0.42      1.19 o 
  -4   2   4      327.75      351.43      8.26 o 
  -3   2   4      368.38      336.96      7.96 o 
  -2   2   4      142.04      129.91      4.67 o 
  -1   2   4      505.80      491.77     12.27 o 
   0   2   4       26.69       26.88      4.08 o 
   1   2   4      681.03      617.88     12.37 o 
   2   2   4        0.41       -0.24      0.72 o 
   3   2   4        7.51        5.54      1.04 o 
   4   2   4       60.69       60.74      4.25 o 
   5   2   4        4.19        5.10      1.78 o 
   6   2   4        0.00        1.55      2.01 o 
   7   2   4       44.89       51.41     12.62 o 
   8   2   4       17.01       27.77      3.84 o 
  -8   3   4       42.66       37.08      4.71 o 
  -7   3   4       56.43       58.14      5.06 o 
  -6   3   4        3.49        1.98      2.53 o 
  -5   3   4      367.71      365.96     11.48 o 
  -4   3   4      121.53      128.82      9.38 o 
  -3   3   4        6.79        4.82      1.58 o 
  -2   3   4        0.05       -0.46      1.13 o 
  -1   3   4      191.09      214.19      6.61 o 
   0   3   4       49.14       56.57      2.33 o 
   1   3   4      680.51      675.88     13.67 o 
   2   3   4       35.37       38.89      2.40 o 
   3   3   4        0.73        0.95      0.96 o 
   4   3   4       57.46       57.71      3.34 o 
   5   3   4      143.70      142.09      5.82 o 
   6   3   4       33.90       41.55      3.74 o 
   7   3   4        1.56        0.41      2.37 o 
   8   3   4       13.31       16.30      5.80 o 
  -7   4   4        0.30        1.87      2.77 o 
  -6   4   4        0.64        8.88      3.17 o 
  -5   4   4       10.00       12.21      2.66 o 
  -4   4   4        9.08        8.64      2.22 o 
  -3   4   4       39.75       40.78      3.99 o 
  -2   4   4      361.04      377.39     10.68 o 
  -1   4   4      138.61      163.13      5.69 o 
   0   4   4       81.38      102.34      3.38 o 
   1   4   4       73.18       76.20      2.94 o 
   2   4   4      605.61      580.86     13.53 o 
   3   4   4       62.13       63.03      3.25 o 
   4   4   4        0.75        0.20      1.80 o 
   5   4   4       21.25       22.81      2.87 o 
   6   4   4       17.85       11.16      5.04 o 
   7   4   4        2.48        5.68      4.63 o 
  -7   5   4        5.95        9.73      3.46 o 
  -6   5   4        0.68       -0.32      2.64 o 
  -5   5   4        0.42       -2.84      2.14 o 
  -4   5   4       13.00       17.28      2.93 o 
  -3   5   4       18.04       19.19      2.70 o 
  -2   5   4       61.53       68.43      6.99 o 
  -1   5   4      551.81      576.82     15.10 o 
   0   5   4       23.77       23.27      1.68 o 
   1   5   4        0.03        0.82      1.19 o 
   2   5   4      100.71      105.37      3.82 o 
   3   5   4       19.95       25.18      2.24 o 
   4   5   4      140.21      140.63      7.11 o 
   5   5   4        4.00        2.25      3.80 o 
   6   5   4        5.15        2.54      4.38 o 
   7   5   4        0.64        6.66      4.79 o 
  -6   6   4       16.65       15.71      3.96 o 
  -5   6   4        4.59        5.01      2.83 o 
  -4   6   4       15.94       16.03      4.91 o 
  -3   6   4        3.34        2.04      2.07 o 
  -2   6   4       19.69       17.89      2.55 o 
  -1   6   4      294.14      304.26      9.67 o 
   0   6   4       44.55       56.44      3.07 o 
   1   6   4        1.23        3.14      1.21 o 
   2   6   4        0.64       -1.08      1.38 o 
   3   6   4       29.63       26.52      2.57 o 
   4   6   4        0.39        3.56      3.04 o 
   5   6   4        0.00        0.73      4.15 o 
   6   6   4        5.16        4.57      4.82 o 
  -6   7   4       13.17       10.31      3.85 o 
  -5   7   4       30.76       24.71      4.25 o 
  -4   7   4        0.31        2.04      2.50 o 
  -3   7   4       55.97       54.69      4.66 o 
  -2   7   4        0.11       -0.54      1.73 o 
  -1   7   4       37.02       38.78      3.47 o 
   0   7   4       60.64       67.48      4.18 o 
   1   7   4        0.68        0.26      1.18 o 
   2   7   4       40.33       44.17      4.21 o 
   3   7   4       29.08       28.82      3.74 o 
   4   7   4       36.83       31.29      2.89 o 
   5   7   4        1.48       -0.67      4.25 o 
   6   7   4        0.02       -6.23      4.15 o 
  -5   8   4       12.16       12.97      4.31 o 
  -4   8   4        4.52        6.44      3.01 o 
  -3   8   4        2.68        3.53      2.75 o 
  -2   8   4      141.73      140.29      6.71 o 
  -1   8   4        1.21       -0.06      1.60 o 
   0   8   4      170.53      155.36      6.49 o 
   1   8   4       44.14       57.01      5.74 o 
   2   8   4      112.47      110.60      4.73 o 
   3   8   4       39.49       41.33      6.41 o 
   4   8   4        1.65        1.92      1.74 o 
   5   8   4        1.35       -3.20      2.26 o 
  -4   9   4       33.34       44.78      6.06 o 
  -3   9   4        3.49        5.68      3.03 o 
  -2   9   4       35.35       30.74      4.07 o 
  -1   9   4        6.18        7.36      3.08 o 
   0   9   4        0.00        1.24      2.44 o 
   1   9   4        0.29        2.66      2.69 o 
   2   9   4        1.98        2.89      2.57 o 
   3   9   4        3.92        4.77      2.12 o 
   4   9   4       35.20       42.24      4.38 o 
  -2  10   4        0.05       -3.99      3.52 o 
  -1  10   4        0.12       -0.10      2.73 o 
   0  10   4        1.68        4.72      3.08 o 
   1  10   4        3.72        5.36      3.42 o 
   2  10   4       10.82        4.95      3.33 o 
  -3 -10   5        0.16        0.14      3.12 o 
  -2 -10   5        4.15        5.59      4.33 o 
  -1 -10   5        2.38        2.79      2.48 o 
   0 -10   5        0.83        1.14      5.26 o 
   1 -10   5        0.14        1.58      5.58 o 
   2 -10   5        1.93        4.68      2.70 o 
   3 -10   5       35.49       30.31      5.83 o 
  -4  -9   5        9.68        9.98      3.23 o 
  -3  -9   5        0.01        0.93      1.98 o 
  -2  -9   5        4.10        3.70      2.35 o 
  -1  -9   5       58.33       47.38      7.32 o 
   0  -9   5        3.68        3.54      6.09 o 
   1  -9   5       10.93       12.77      3.38 o 
   2  -9   5        9.05        5.85      2.58 o 
   3  -9   5       38.85       39.73      6.12 o 
   4  -9   5        1.80        3.33      4.25 o 
  -5  -8   5        0.11        6.85      2.60 o 
  -4  -8   5        2.81        0.70      1.70 o 
  -3  -8   5        0.26        1.00      1.72 o 
  -2  -8   5      146.43      133.57      7.07 o 
  -1  -8   5      114.44      125.92      6.29 o 
   0  -8   5       86.01       84.01      5.10 o 
   1  -8   5       20.87       22.10      4.06 o 
   2  -8   5       32.83       29.23      3.35 o 
   3  -8   5        8.86        4.93      2.48 o 
   4  -8   5        2.71        4.85      2.27 o 
   5  -8   5       17.28       19.18      3.11 o 
  -6  -7   5        4.86       -0.93      3.71 o 
  -5  -7   5        2.50        1.08      1.75 o 
  -4  -7   5       13.60       12.11      2.48 o 
  -3  -7   5       47.51       48.23      4.14 o 
  -2  -7   5       24.24       25.54      3.25 o 
  -1  -7   5       22.24       20.09      2.95 o 
   0  -7   5       52.29       47.24      4.90 o 
   1  -7   5      153.23      132.33     10.38 o 
   2  -7   5       60.03       55.32      2.61 o 
   3  -7   5       10.65       10.23      2.07 o 
   4  -7   5       14.35       12.61      2.45 o 
   5  -7   5      117.42      141.92     10.83 o 
   6  -7   5       30.29       39.63      6.91 o 
  -7  -6   5        8.78        5.21      2.46 o 
  -6  -6   5        0.18       -2.33      2.04 o 
  -5  -6   5       91.74       94.69      5.41 o 
  -4  -6   5      104.08       99.04      6.83 o 
  -3  -6   5       21.38       20.26      2.82 o 
  -2  -6   5       83.22       92.06      4.80 o 
  -1  -6   5        2.87        7.28      1.90 o 
   0  -6   5        0.89       -0.15      2.24 o 
   1  -6   5       46.96       44.40      4.17 o 
   2  -6   5        3.15        3.56      1.15 o 
   3  -6   5        0.00       -1.74      1.31 o 
   4  -6   5        3.19        4.69      1.82 o 
   5  -6   5        1.64        2.83      2.04 o 
   6  -6   5       41.71       47.63      4.52 o 
   7  -6   5        0.44        2.76      4.34 o 
  -7  -5   5       26.14       24.53      3.80 o 
  -6  -5   5        2.41        2.26      1.88 o 
  -5  -5   5       45.44       47.03      5.10 o 
  -4  -5   5       29.07       23.47      2.79 o 
  -3  -5   5       31.44       43.72      3.46 o 
  -2  -5   5        2.27        1.26      2.01 o 
  -1  -5   5       60.74       44.51      4.41 o 
   0  -5   5        6.57        6.59      2.42 o 
   1  -5   5      122.17      111.49      4.38 o 
   2  -5   5       21.52       21.54      1.51 o 
   3  -5   5       38.47       37.65      2.52 o 
   4  -5   5       93.90      109.81      4.36 o 
   5  -5   5        2.10        2.07      1.97 o 
   6  -5   5        0.30       -0.17      1.81 o 
   7  -5   5        0.24        2.93      2.07 o 
  -7  -4   5        3.47        0.13      5.56 o 
  -6  -4   5        0.97        0.79      2.96 o 
  -5  -4   5      135.35      128.23      5.82 o 
  -4  -4   5        6.57        3.91      1.61 o 
  -3  -4   5        1.83        2.58      2.90 o 
  -2  -4   5       52.75       61.69      5.23 o 
  -1  -4   5       77.28       76.65      7.31 o 
   0  -4   5      316.28      331.10      9.05 o 
   1  -4   5        5.60        6.88      1.37 o 
   2  -4   5      186.04      172.43      6.83 o 
   3  -4   5       44.71       51.49      2.70 o 
   4  -4   5        9.66        6.98      1.61 o 
   5  -4   5        0.00       -0.66      1.41 o 
   6  -4   5        0.77       -0.12      1.67 o 
   7  -4   5        0.03       -0.24      1.84 o 
  -8  -3   5        5.56        5.42      3.04 o 
  -7  -3   5        5.74        5.47      2.61 o 
  -6  -3   5        3.93        5.70      3.01 o 
  -5  -3   5       11.25       14.20      2.36 o 
  -4  -3   5       58.68       53.55      3.39 o 
  -3  -3   5      126.26      129.83      3.85 o 
  -2  -3   5      965.94     1053.69     20.57 o 
  -1  -3   5      100.23      134.42      3.77 o 
   0  -3   5       39.74       33.41      2.27 o 
   1  -3   5       27.52       28.42      1.46 o 
   2  -3   5      294.44      269.59     11.68 o 
   3  -3   5       74.45       64.81      2.84 o 
   4  -3   5       16.09       16.89      1.92 o 
   5  -3   5       13.08       12.89      1.99 o 
   6  -3   5        4.05        0.98      1.58 o 
   7  -3   5        0.03       -2.47      1.65 o 
   8  -3   5        2.13        0.87      3.90 o 
  -8  -2   5        0.00       -2.12      2.12 o 
  -7  -2   5       22.04       21.53      3.99 o 
  -6  -2   5       11.57        9.47      2.23 o 
  -5  -2   5        9.49       12.01      2.50 o 
  -4  -2   5        0.16       -0.63      0.94 o 
  -3  -2   5      100.07       95.19      3.18 o 
  -2  -2   5        0.71       -0.42      1.31 o 
  -1  -2   5        0.64        0.59      0.68 o 
   0  -2   5      202.97      211.58      4.90 o 
   1  -2   5      299.36      236.04      6.95 o 
   2  -2   5      627.03      612.62     12.12 o 
   3  -2   5       69.58       66.19      3.42 o 
   4  -2   5        6.97        6.43      1.75 o 
   5  -2   5       14.11       12.51      1.85 o 
   6  -2   5        1.10       -1.07      1.42 o 
   7  -2   5        0.94       -0.72      1.57 o 
   8  -2   5        0.01        0.82      2.71 o 
  -8  -1   5        2.83        9.80      3.71 o 
  -7  -1   5        0.46        2.57      2.47 o 
  -6  -1   5       11.61       15.91      2.57 o 
  -5  -1   5       10.60        9.49      1.64 o 
  -4  -1   5      161.54      162.71      4.68 o 
  -3  -1   5      178.82      165.62      4.48 o 
  -2  -1   5      822.36      814.25     16.05 o 
  -1  -1   5        1.17        0.49      0.80 o 
   0  -1   5       33.48       45.93      2.62 o 
   1  -1   5      212.70      180.07      4.11 o 
   2  -1   5      757.40      760.05     19.47 o 
   3  -1   5      193.68      186.99      6.41 o 
   4  -1   5       21.56       22.84      2.34 o 
   5  -1   5       15.34       12.43      2.18 o 
   6  -1   5       19.44       22.56      2.83 o 
   7  -1   5        2.54        4.30      2.25 o 
   8  -1   5        1.69       -0.87      2.29 o 
  -8   0   5        0.02        0.94      2.17 o 
  -7   0   5       12.72       12.17      2.22 o 
  -6   0   5       27.84       34.29      5.63 o 
  -5   0   5       50.34       56.20      3.73 o 
  -4   0   5        8.64        7.37      1.38 o 
  -3   0   5       44.48       40.26      2.04 o 
  -2   0   5        3.41        1.77      0.87 o 
  -1   0   5      101.73       95.65      2.86 o 
   0   0   5       12.20       10.67      1.09 o 
   1   0   5      802.92      722.64     14.15 o 
   2   0   5      695.05      691.17     17.93 o 
   3   0   5        8.82       11.62      1.78 o 
   4   0   5        5.29        8.27      1.72 o 
   5   0   5      138.95      146.90      6.01 o 
   6   0   5       15.07       14.02      2.49 o 
   7   0   5        2.14        1.47      2.04 o 
   8   0   5        5.64        2.99      2.48 o 
  -8   1   5        1.41       -1.03      1.89 o 
  -7   1   5       32.95       35.13      3.10 o 
  -6   1   5       10.10        8.84      2.15 o 
  -5   1   5       56.51       54.48      4.20 o 
  -4   1   5        0.37        1.06      1.02 o 
  -3   1   5       96.92       90.08      3.13 o 
  -2   1   5      104.71       95.97      3.04 o 
  -1   1   5       78.09       73.81      2.10 o 
   0   1   5       27.08       36.36      1.75 o 
   1   1   5      278.79      296.40      6.58 o 
   2   1   5       53.77       47.09      1.98 o 
   3   1   5        3.76        4.01      1.39 o 
   4   1   5       37.33       38.62      3.22 o 
   5   1   5        0.04        1.78      1.75 o 
   6   1   5        0.04       -0.22      3.03 o 
   7   1   5        0.04        1.99      3.19 o 
   8   1   5        4.10        2.26      2.78 o 
  -8   2   5       12.37        9.33      2.57 o 
  -7   2   5        0.00       -0.17      1.85 o 
  -6   2   5        3.80        5.09      1.75 o 
  -5   2   5       70.68       70.92      3.52 o 
  -4   2   5       94.88       89.20      3.49 o 
  -3   2   5       78.82       78.35      3.01 o 
  -2   2   5       54.96       64.44      3.34 o 
  -1   2   5       49.19       57.72      2.98 o 
   0   2   5        0.46        1.32      0.96 o 
   1   2   5      310.33      295.83      6.73 o 
   2   2   5       15.80       18.68      2.58 o 
   3   2   5       58.29       45.73      3.58 o 
   4   2   5      116.84      110.10      4.84 o 
   5   2   5      179.60      195.07     12.32 o 
   6   2   5        3.57        5.34      2.45 o 
   7   2   5       19.21       19.39      3.23 o 
  -7   3   5       19.94       14.52      3.55 o 
  -6   3   5       91.74      112.20      6.31 o 
  -5   3   5        0.45       -1.07      2.04 o 
  -4   3   5        5.13        4.66      1.90 o 
  -3   3   5       48.52       59.04      4.57 o 
  -2   3   5        6.97        4.52      1.59 o 
  -1   3   5      533.10      563.77     19.74 o 
   0   3   5       34.56       34.70      2.01 o 
   1   3   5        3.69        4.67      1.27 o 
   2   3   5       36.31       37.77      2.20 o 
   3   3   5       21.32       23.72      2.43 o 
   4   3   5       44.15       40.91      3.26 o 
   5   3   5       90.76       87.99      8.51 o 
   6   3   5       91.68       92.76      5.13 o 
   7   3   5       18.75       22.19      3.48 o 
  -7   4   5       31.49       18.37      3.86 o 
  -6   4   5       91.59       85.23     12.05 o 
  -5   4   5        1.62        3.01      2.32 o 
  -4   4   5       80.65       77.90      4.59 o 
  -3   4   5        3.53        7.04      2.05 o 
  -2   4   5      103.81      102.05      4.66 o 
  -1   4   5      215.29      250.66      7.94 o 
   0   4   5       76.06       77.28      3.00 o 
   1   4   5        3.05        2.54      1.24 o 
   2   4   5      152.08      154.26      4.66 o 
   3   4   5      117.07      111.42      5.76 o 
   4   4   5       54.20       57.05      4.19 o 
   5   4   5        6.71        3.66      3.90 o 
   6   4   5       44.16       41.65      4.08 o 
   7   4   5        5.30        7.55      4.98 o 
  -7   5   5        4.31        2.82      5.44 o 
  -6   5   5       21.54       19.22      5.07 o 
  -5   5   5        0.83        2.17      2.47 o 
  -4   5   5        1.64        0.28      2.24 o 
  -3   5   5       47.47       51.05      5.14 o 
  -2   5   5        4.15        1.68      1.60 o 
  -1   5   5       18.45       17.42      2.46 o 
   0   5   5      190.34      181.69      6.56 o 
   1   5   5        1.32        2.17      1.35 o 
   2   5   5       19.70       19.98      2.12 o 
   3   5   5       88.41       84.13      3.72 o 
   4   5   5       32.68       32.59      3.65 o 
   5   5   5        6.65       -1.14      3.93 o 
   6   5   5       14.80       16.20      5.52 o 
  -6   6   5        0.16        3.97      3.46 o 
  -5   6   5       26.05       16.92      3.68 o 
  -4   6   5       26.22       27.80      3.86 o 
  -3   6   5      317.04      299.64     10.30 o 
  -2   6   5       14.27       15.91      5.94 o 
  -1   6   5       35.58       35.57      6.53 o 
   0   6   5      118.19      120.78      5.35 o 
   1   6   5        8.81        8.64      1.48 o 
   2   6   5      222.25      205.06      8.17 o 
   3   6   5        3.29        3.70      1.71 o 
   4   6   5       13.86        6.82      4.57 o 
   5   6   5        3.53        0.60      4.31 o 
   6   6   5        3.01       -2.47      4.82 o 
  -5   7   5        1.04       -0.67      3.92 o 
  -4   7   5        0.27       -1.04      2.69 o 
  -3   7   5       42.83       40.02      4.16 o 
  -2   7   5        1.81        4.68      2.32 o 
  -1   7   5       12.43       16.41      3.58 o 
   0   7   5        1.15        1.55      1.93 o 
   1   7   5       30.01       29.15      3.16 o 
   2   7   5        0.13        0.28      1.21 o 
   3   7   5        2.89        0.74      2.16 o 
   4   7   5        9.57       -0.79      4.31 o 
   5   7   5        2.89        3.08      4.85 o 
  -5   8   5        6.81        5.59      3.62 o 
  -4   8   5        3.72        1.04      3.12 o 
  -3   8   5        5.44        5.86      4.38 o 
  -2   8   5       15.07       11.13      3.33 o 
  -1   8   5       28.66       34.33      5.20 o 
   0   8   5       30.85       28.40      5.28 o 
   1   8   5       51.30       41.06      5.26 o 
   2   8   5       52.47       45.12      5.71 o 
   3   8   5       11.45        9.36      2.21 o 
   4   8   5        0.76        0.69      2.35 o 
  -3   9   5        0.94        1.93      3.10 o 
  -2   9   5       24.14       19.97      4.79 o 
  -1   9   5       21.00       18.49      4.45 o 
   0   9   5       25.35       29.55      4.98 o 
   1   9   5       18.01       12.27      4.03 o 
   2   9   5        6.32        2.66      3.17 o 
   3   9   5        3.23        3.23      3.17 o 
   0  10   5        1.32       -1.24      2.63 o 
  -2 -10   6        1.69       -0.08      3.12 o 
  -1 -10   6        2.02        4.53      2.75 o 
   0 -10   6        4.75        5.45      3.30 o 
   1 -10   6       13.21       10.99      3.41 o 
   2 -10   6        2.72        9.16      4.25 o 
  -4  -9   6        1.59       -1.71      2.09 o 
  -3  -9   6        4.19        6.30      2.85 o 
  -2  -9   6        0.00       -2.17      1.84 o 
  -1  -9   6        3.45        2.18      2.51 o 
   0  -9   6       18.00       15.76      4.68 o 
   1  -9   6       41.63       34.07      4.20 o 
   2  -9   6        4.15        1.24      3.20 o 
   3  -9   6        0.01       -3.65      3.01 o 
   4  -9   6       17.19       16.90      5.48 o 
  -5  -8   6        0.00       -1.65      1.69 o 
  -4  -8   6        2.12        0.83      2.30 o 
  -3  -8   6       45.43       45.25      5.15 o 
  -2  -8   6        9.27        7.58      4.12 o 
  -1  -8   6        8.64        7.00      2.59 o 
   0  -8   6       82.59       82.58      5.11 o 
   1  -8   6       99.06       90.30      5.69 o 
   2  -8   6       17.50       10.68      3.90 o 
   3  -8   6       11.39       15.98      4.50 o 
   4  -8   6        0.00        0.98      2.26 o 
   5  -8   6        8.01        7.90      2.79 o 
  -6  -7   6        1.70        2.79      2.32 o 
  -5  -7   6        2.97        0.54      4.14 o 
  -4  -7   6       71.45       72.36      8.92 o 
  -3  -7   6       57.49       55.70      4.40 o 
  -2  -7   6       47.22       42.44      3.81 o 
  -1  -7   6      123.92      120.00      5.88 o 
   0  -7   6        2.51        0.83      2.82 o 
   1  -7   6       68.80       63.34      5.85 o 
   2  -7   6       58.87       68.96      4.01 o 
   3  -7   6      107.85      114.01      5.73 o 
   4  -7   6        1.15        1.96      1.98 o 
   5  -7   6       43.84       41.05      6.80 o 
   6  -7   6        0.11       -0.91      2.41 o 
  -6  -6   6        7.70        4.17      4.99 o 
  -5  -6   6       26.89       30.30      3.62 o 
  -4  -6   6       50.92       46.97      4.24 o 
  -3  -6   6       14.75       10.83      4.01 o 
  -2  -6   6        0.15       -0.70      1.39 o 
  -1  -6   6      161.86      150.00      6.08 o 
   0  -6   6       79.34       79.82      4.19 o 
   1  -6   6        0.07        0.90      1.02 o 
   2  -6   6       37.43       34.61      2.26 o 
   3  -6   6      153.23      168.70      6.84 o 
   4  -6   6      129.44      148.06      6.72 o 
   5  -6   6       50.59       55.78      4.62 o 
   6  -6   6        6.95        3.12      2.21 o 
  -7  -5   6       25.05       25.93      6.69 o 
  -6  -5   6       67.44       56.98      4.71 o 
  -5  -5   6        0.03        0.34      1.33 o 
  -4  -5   6      118.31      121.48      5.90 o 
  -3  -5   6       70.36       77.86      5.79 o 
  -2  -5   6       38.14       38.84      5.72 o 
  -1  -5   6      183.77      196.38      6.86 o 
   0  -5   6        6.72        7.81      1.17 o 
   1  -5   6       75.24       62.74      2.57 o 
   2  -5   6        2.62        1.99      0.92 o 
   3  -5   6       24.29       25.17      2.77 o 
   4  -5   6      186.87      204.33      7.91 o 
   5  -5   6        0.06       -1.97      1.73 o 
   6  -5   6       12.28       13.16      2.51 o 
   7  -5   6        3.41        2.67      2.22 o 
  -7  -4   6        1.58       -0.70      2.43 o 
  -6  -4   6        0.17       -0.26      1.72 o 
  -5  -4   6        1.17       -0.47      3.90 o 
  -4  -4   6        0.64        1.58      1.70 o 
  -3  -4   6        2.75        5.60      1.77 o 
  -2  -4   6        3.51        4.06      1.47 o 
  -1  -4   6       13.78       15.55      2.03 o 
   0  -4   6        5.18        5.85      1.37 o 
   1  -4   6        9.97       11.78      2.04 o 
   2  -4   6      144.58      139.43      8.46 o 
   3  -4   6       13.59       14.08      2.30 o 
   4  -4   6        0.58       -0.94      1.37 o 
   5  -4   6        2.65        2.53      1.68 o 
   6  -4   6        1.05        2.09      1.92 o 
   7  -4   6        0.39       -0.14      1.87 o 
  -7  -3   6        6.92        7.10      2.66 o 
  -6  -3   6        9.09        8.56      2.45 o 
  -5  -3   6       10.07       10.52      2.23 o 
  -4  -3   6       88.88       86.99      4.51 o 
  -3  -3   6        7.10        5.90      1.28 o 
  -2  -3   6       39.25       45.29      2.93 o 
  -1  -3   6      127.95      126.31      3.78 o 
   0  -3   6       25.50       36.19      2.68 o 
   1  -3   6       70.77       66.36      2.29 o 
   2  -3   6        0.01        0.21      0.52 o 
   3  -3   6        3.29        4.94      2.03 o 
   4  -3   6       12.94        9.63      2.12 o 
   5  -3   6        0.03        2.67      1.80 o 
   6  -3   6        1.05       -0.12      1.95 o 
   7  -3   6        2.70        0.57      2.21 o 
  -8  -2   6        0.35        0.32      2.57 o 
  -7  -2   6       17.27       16.65      3.71 o 
  -6  -2   6        6.17        3.30      2.19 o 
  -5  -2   6        5.46        2.91      1.70 o 
  -4  -2   6      190.92      203.63      5.61 o 
  -3  -2   6       70.91       81.20      3.03 o 
  -2  -2   6      161.48      172.76      4.67 o 
  -1  -2   6      194.17      201.36      5.09 o 
   0  -2   6      884.03      875.07     17.13 o 
   1  -2   6       39.29       38.74      1.64 o 
   2  -2   6      132.84      133.92      3.38 o 
   3  -2   6       46.21       41.04      5.63 o 
   4  -2   6        0.63       -0.03      1.38 o 
   5  -2   6        2.88        3.59      1.81 o 
   6  -2   6        2.53        0.26      2.14 o 
   7  -2   6        4.04        5.45      2.33 o 
  -8  -1   6        4.96        8.17      3.74 o 
  -7  -1   6        0.85       -0.98      2.19 o 
  -6  -1   6        0.88       -1.10      1.76 o 
  -5  -1   6        0.78        2.13      1.37 o 
  -4  -1   6        0.08       -0.66      1.93 o 
  -3  -1   6        0.04        0.44      0.79 o 
  -2  -1   6      195.43      216.88      5.41 o 
  -1  -1   6      402.70      372.41     10.21 o 
   0  -1   6      847.48      848.67     16.62 o 
   1  -1   6       92.06       82.43      2.05 o 
   2  -1   6        1.22        1.57      1.51 o 
   3  -1   6       51.44       55.63      3.20 o 
   4  -1   6        0.38        0.57      1.51 o 
   5  -1   6        5.26        6.37      1.95 o 
   6  -1   6        0.71        0.79      1.78 o 
   7  -1   6       11.54       11.35      3.31 o 
  -8   0   6        5.01        2.66      2.31 o 
  -7   0   6        1.08       -0.02      2.30 o 
  -6   0   6       66.36       64.21     10.07 o 
  -5   0   6       12.23        8.76      1.99 o 
  -4   0   6      168.56      167.04      6.08 o 
  -3   0   6       21.90       22.45      1.78 o 
  -2   0   6        7.93        7.09      1.11 o 
  -1   0   6      197.27      193.54      4.15 o 
   0   0   6      489.76      474.77      8.33 o 
   1   0   6       93.62       85.30      2.70 o 
   2   0   6        0.95        1.23      1.22 o 
   3   0   6      165.54      164.46      6.05 o 
   4   0   6       24.92       23.65      2.57 o 
   5   0   6        0.52        1.87      2.89 o 
   6   0   6        9.14       10.94      2.64 o 
   7   0   6       83.63       80.34      8.91 o 
  -8   1   6        0.68        0.16      1.95 o 
  -7   1   6        6.85       12.40      2.39 o 
  -6   1   6        3.37        3.02      1.65 o 
  -5   1   6        5.07        3.74      1.46 o 
  -4   1   6        1.51        2.21      1.14 o 
  -3   1   6       30.72       32.60      2.15 o 
  -2   1   6       29.80       34.69      2.04 o 
  -1   1   6      966.90      950.37     17.98 o 
   0   1   6      274.81      285.47      6.61 o 
   1   1   6      190.77      211.54      6.91 o 
   2   1   6        1.08        2.90      1.33 o 
   3   1   6       90.61       95.60      4.36 o 
   4   1   6        3.09        2.70      1.71 o 
   5   1   6        2.41        3.61      2.09 o 
   6   1   6       76.63       88.38      6.96 o 
   7   1   6       26.98       28.84      6.91 o 
  -7   2   6       11.16        5.74      2.82 o 
  -6   2   6        5.90        8.12      2.00 o 
  -5   2   6        6.17        5.29      1.57 o 
  -4   2   6       33.43       33.19      2.44 o 
  -3   2   6       34.90       36.82      2.31 o 
  -2   2   6        1.44        1.50      1.52 o 
  -1   2   6       77.84       92.19      4.04 o 
   0   2   6       10.23       11.02      1.43 o 
   1   2   6       44.23       42.17      2.20 o 
   2   2   6        0.01        2.27      1.73 o 
   3   2   6        1.81        2.96      3.20 o 
   4   2   6       36.98       38.59      3.29 o 
   5   2   6        0.04        0.09      2.02 o 
   6   2   6        0.26        0.66      2.28 o 
   7   2   6        0.11        0.38      4.25 o 
  -7   3   6       26.82       29.92      5.58 o 
  -6   3   6       32.84       28.12      5.68 o 
  -5   3   6        1.01        1.54      2.26 o 
  -4   3   6       55.55       60.92      7.20 o 
  -3   3   6       72.38       74.00      7.34 o 
  -2   3   6        1.80        0.99      2.16 o 
  -1   3   6       43.46       39.62      3.08 o 
   0   3   6        0.79        0.89      1.15 o 
   1   3   6       60.77       60.77      2.84 o 
   2   3   6        5.82        5.08      1.40 o 
   3   3   6      242.11      247.13      8.45 o 
   4   3   6        0.11        0.10      2.18 o 
   5   3   6       35.79       34.28      4.07 o 
   6   3   6       10.16        3.32      4.63 o 
   7   3   6        0.92        0.51      2.59 o 
  -7   4   6        0.55       -1.88      3.10 o 
  -6   4   6        8.18        6.60      2.75 o 
  -5   4   6       26.94       31.31      3.84 o 
  -4   4   6       66.27       71.10      4.84 o 
  -3   4   6       50.45       53.43      4.02 o 
  -2   4   6       47.07       43.84      3.45 o 
  -1   4   6       11.20        7.34      3.06 o 
   0   4   6      201.74      209.33     12.38 o 
   1   4   6       80.78       76.42      3.39 o 
   2   4   6       53.32       44.29      2.75 o 
   3   4   6      221.84      193.88      7.42 o 
   4   4   6      167.47      163.11      6.92 o 
   5   4   6       83.77       87.65      5.41 o 
   6   4   6        0.75       -1.68      3.93 o 
   7   4   6        0.01        4.25      4.95 o 
  -6   5   6        1.26        2.53      2.83 o 
  -5   5   6        0.23        0.64      2.43 o 
  -4   5   6        0.39       -0.19      2.27 o 
  -3   5   6       17.69       21.89      3.04 o 
  -2   5   6       21.55       17.53      2.72 o 
  -1   5   6        4.82        2.94      3.87 o 
   0   5   6        4.02        2.86      1.99 o 
   1   5   6       91.45       88.19      3.76 o 
   2   5   6      108.79      110.66      5.53 o 
   3   5   6        0.51        1.51      2.73 o 
   4   5   6       70.97       66.56      4.97 o 
   5   5   6        1.27        2.66      4.07 o 
   6   5   6       10.50       15.88      6.12 o 
  -6   6   6        0.07        0.64      3.44 o 
  -5   6   6       51.75       40.26      4.95 o 
  -4   6   6        1.09       -0.92      2.54 o 
  -3   6   6       78.86       68.26      8.24 o 
  -2   6   6       73.44       67.21      4.66 o 
  -1   6   6       12.63        7.67      2.45 o 
   0   6   6       14.49       16.34      2.88 o 
   1   6   6       27.96       27.39      4.47 o 
   2   6   6       42.37       49.98      5.27 o 
   3   6   6       23.74       17.03      2.52 o 
   4   6   6       29.62       29.33      6.18 o 
   5   6   6        0.11       -0.48      4.76 o 
  -5   7   6       40.99       43.81      5.30 o 
  -4   7   6       13.83       14.05      3.66 o 
  -3   7   6        2.53        4.01      2.42 o 
  -2   7   6       81.53       73.74      5.26 o 
  -1   7   6       37.44       41.12      4.57 o 
   0   7   6       74.55       85.23      4.98 o 
   1   7   6        5.48        6.38      2.26 o 
   2   7   6        7.30        7.94      4.06 o 
   3   7   6       10.86        8.22      2.60 o 
   4   7   6        1.98        3.55      4.95 o 
   5   7   6        0.40        3.17      5.61 o 
  -4   8   6        0.03        1.25      3.30 o 
  -3   8   6        8.22        4.68      5.26 o 
  -2   8   6        0.05        2.79      2.53 o 
  -1   8   6       29.30       22.16      3.55 o 
   0   8   6        0.39        2.18      2.39 o 
   1   8   6        0.17        1.81      2.79 o 
   2   8   6        8.36        7.51      3.65 o 
   3   8   6        0.09        0.60      2.73 o 
   4   8   6        9.50        5.64      2.68 o 
  -2   9   6        4.65        5.40      3.03 o 
  -1   9   6       23.13       25.01      3.98 o 
   0   9   6        5.05        5.29      3.52 o 
   1   9   6        8.08        5.87      3.30 o 
   2   9   6        3.88       17.09      4.69 o 
  -2 -10   7        0.26       -0.04      2.39 o 
  -1 -10   7       11.56       21.94      5.79 o 
   0 -10   7        2.11        3.88      3.20 o 
   1 -10   7       20.02       12.40      4.95 o 
   2 -10   7        5.63        5.26      4.06 o 
  -4  -9   7        4.85        5.26      2.85 o 
  -3  -9   7        0.05        4.59      2.59 o 
  -2  -9   7        7.87        7.54      2.93 o 
  -1  -9   7       31.22       32.32      6.25 o 
   0  -9   7        0.17       -0.50      2.26 o 
   1  -9   7        0.24        2.05      2.25 o 
   2  -9   7        1.89        2.06      3.61 o 
   3  -9   7        3.58        5.77      4.03 o 
  -5  -8   7        1.41       -2.85      2.29 o 
  -4  -8   7        0.00       -2.06      3.39 o 
  -3  -8   7        1.60       -1.41      1.86 o 
  -2  -8   7       10.19        7.51      2.71 o 
  -1  -8   7       50.62       49.84      4.24 o 
   0  -8   7        0.60        3.26      3.38 o 
   1  -8   7        5.07        6.57      2.33 o 
   2  -8   7       10.84        3.80      3.46 o 
   3  -8   7        2.65        3.52      3.71 o 
   4  -8   7       16.48       15.50      5.14 o 
  -5  -7   7       18.94       22.12      3.91 o 
  -4  -7   7        0.23       -2.23      1.76 o 
  -3  -7   7        1.63        3.94      4.60 o 
  -2  -7   7       41.52       43.38      3.97 o 
  -1  -7   7      145.47      137.70     13.25 o 
   0  -7   7       11.39       10.25      2.32 o 
   1  -7   7       68.97       66.84      4.69 o 
   2  -7   7        8.01        7.58      3.68 o 
   3  -7   7       88.49       96.93      9.59 o 
   4  -7   7        5.76        1.24      2.30 o 
   5  -7   7        0.19       -1.72      2.15 o 
  -6  -6   7       32.42       31.75      4.05 o 
  -5  -6   7        8.71       10.54      2.76 o 
  -4  -6   7       61.46       71.20      5.10 o 
  -3  -6   7      134.17      130.24      9.32 o 
  -2  -6   7       10.89        6.51      2.14 o 
  -1  -6   7       55.38       56.70      3.78 o 
   0  -6   7       45.27       40.11      3.14 o 
   1  -6   7       87.55      100.60      5.52 o 
   2  -6   7        0.10        0.50      1.65 o 
   3  -6   7       38.23       36.72      3.37 o 
   4  -6   7        9.35       10.74      2.85 o 
   5  -6   7        5.06        3.79      2.55 o 
   6  -6   7       13.64       10.76      6.53 o 
  -6  -5   7        2.04        1.56      3.77 o 
  -5  -5   7        0.87        2.20      1.75 o 
  -4  -5   7        0.33       -0.26      1.53 o 
  -3  -5   7      200.59      205.07      7.76 o 
  -2  -5   7      134.74      129.79      5.70 o 
  -1  -5   7       70.64       70.43      3.86 o 
   0  -5   7       78.25       67.85      2.78 o 
   1  -5   7      328.05      320.61      9.58 o 
   2  -5   7      343.01      363.21     19.44 o 
   3  -5   7      126.04      115.32      5.31 o 
   4  -5   7       36.11       41.14      4.30 o 
   5  -5   7      104.16      120.89     10.42 o 
   6  -5   7        3.80        5.84      3.31 o 
  -7  -4   7        4.86        6.53      3.04 o 
  -6  -4   7       20.56       15.02      3.04 o 
  -5  -4   7        3.60        5.83      2.13 o 
  -4  -4   7       31.64       29.56      4.77 o 
  -3  -4   7        7.92        9.94      2.17 o 
  -2  -4   7       44.33       44.70      3.31 o 
  -1  -4   7       10.40       11.80      1.72 o 
   0  -4   7       19.88       21.90      1.67 o 
   1  -4   7        0.05        0.50      0.77 o 
   2  -4   7      296.00      277.10      8.84 o 
   3  -4   7       37.61       35.02      7.40 o 
   4  -4   7       25.94       28.10      4.52 o 
   5  -4   7        1.78       -1.35      1.78 o 
   6  -4   7        1.34       -0.63      2.60 o 
   7  -4   7        6.28        8.07      2.97 o 
  -7  -3   7       10.33        6.78      2.82 o 
  -6  -3   7        0.91        2.50      2.25 o 
  -5  -3   7       20.14       20.64      4.30 o 
  -4  -3   7        0.10        0.62      3.88 o 
  -3  -3   7        1.66        2.11      2.01 o 
  -2  -3   7       47.23       47.24      2.51 o 
  -1  -3   7       43.62       48.15      3.44 o 
   0  -3   7        3.34        4.01      0.98 o 
   1  -3   7        1.21        1.73      0.68 o 
   2  -3   7       49.90       53.93      3.27 o 
   3  -3   7        4.16        5.16      1.86 o 
   4  -3   7        1.85        0.85      1.71 o 
   5  -3   7        6.34        5.53      3.27 o 
   6  -3   7        5.20        5.15      2.33 o 
   7  -3   7        3.13        2.66      2.23 o 
  -7  -2   7        0.12        2.60      2.47 o 
  -6  -2   7        2.89        1.14      2.35 o 
  -5  -2   7        6.73        9.16      2.69 o 
  -4  -2   7       47.71       43.85      2.68 o 
  -3  -2   7       43.35       46.91      2.57 o 
  -2  -2   7       93.39      107.15      3.64 o 
  -1  -2   7       65.90       55.97      3.22 o 
   0  -2   7       50.79       48.67      2.18 o 
   1  -2   7       79.92       86.76      3.40 o 
   2  -2   7        8.07        8.63      1.74 o 
   3  -2   7        1.01        1.53      1.42 o 
   4  -2   7       11.62       15.87      2.49 o 
   5  -2   7        4.59        6.24      2.18 o 
   6  -2   7       20.97       23.30      3.15 o 
   7  -2   7       15.70       13.61      3.08 o 
  -7  -1   7        0.67        5.80      3.08 o 
  -6  -1   7       54.44       47.91      5.36 o 
  -5  -1   7       14.02       13.51      2.27 o 
  -4  -1   7       15.82       19.34      3.36 o 
  -3  -1   7       84.91       84.15      3.43 o 
  -2  -1   7      380.76      410.99     16.19 o 
  -1  -1   7       19.26       25.35      1.76 o 
   0  -1   7      197.37      218.90      5.37 o 
   1  -1   7       16.97       17.70      1.05 o 
   2  -1   7        0.11       -0.26      1.18 o 
   3  -1   7       47.33       55.30      3.47 o 
   4  -1   7        6.66        6.64      2.06 o 
   5  -1   7        1.88        1.63      2.17 o 
   6  -1   7        5.08        3.68      2.38 o 
   7  -1   7       27.88       35.72      4.18 o 
  -7   0   7        0.09        0.33      1.85 o 
  -6   0   7        1.89        1.13      1.66 o 
  -5   0   7        0.02        0.64      1.27 o 
  -4   0   7      106.39      107.36      3.97 o 
  -3   0   7      147.76      159.18      5.57 o 
  -2   0   7      335.77      341.28      7.79 o 
  -1   0   7        4.65        4.43      0.93 o 
   0   0   7       18.71       21.93      1.30 o 
   1   0   7        0.00        0.41      1.39 o 
   2   0   7       82.09       82.01      4.06 o 
   3   0   7        5.89        7.41      2.27 o 
   4   0   7       12.64       11.52      2.38 o 
   5   0   7       69.36       73.99      4.55 o 
   6   0   7        0.56        3.62      2.36 o 
   7   0   7       31.35       35.97      4.01 o 
  -7   1   7        2.49        0.82      2.08 o 
  -6   1   7       14.64       14.52      2.32 o 
  -5   1   7       24.56       21.88      2.34 o 
  -4   1   7        8.00        6.12      1.66 o 
  -3   1   7       32.25       40.57      3.32 o 
  -2   1   7       87.25       96.23      3.40 o 
  -1   1   7       63.83       68.37      2.30 o 
   0   1   7       33.11       29.83      2.02 o 
   1   1   7       93.04      101.46      4.62 o 
   2   1   7        1.24        0.84      1.77 o 
   3   1   7        6.06        9.04      2.05 o 
   4   1   7       88.94       88.21      4.70 o 
   5   1   7      210.87      218.33     22.16 o 
   6   1   7        3.96        3.30      2.50 o 
   7   1   7        9.25        6.61      3.09 o 
  -7   2   7        0.01        0.50      2.91 o 
  -6   2   7        1.90        3.16      1.81 o 
  -5   2   7        0.83        2.83      1.47 o 
  -4   2   7        9.66        8.68      1.70 o 
  -3   2   7      160.27      155.60      4.84 o 
  -2   2   7       44.14       63.44      4.91 o 
  -1   2   7       40.81       43.47      4.64 o 
   0   2   7       40.69       49.76      4.06 o 
   1   2   7       71.69       80.32      3.19 o 
   2   2   7       68.39       62.08      5.31 o 
   3   2   7        1.94        5.79      2.31 o 
   4   2   7       99.39      106.60      6.80 o 
   5   2   7       62.24       74.08      5.41 o 
   6   2   7        2.92        5.32      2.66 o 
   7   2   7        0.00       -3.30      3.15 o 
  -7   3   7        4.86        8.42      3.33 o 
  -6   3   7       10.44       10.84      3.20 o 
  -5   3   7       53.32       57.59      4.76 o 
  -4   3   7        5.14        3.30      2.82 o 
  -3   3   7      127.17      129.63      5.98 o 
  -2   3   7       29.55       33.74      3.17 o 
  -1   3   7        0.16       -1.79      1.55 o 
   0   3   7       11.84       10.31      1.71 o 
   1   3   7        0.21       -0.37      1.29 o 
   2   3   7        8.06        9.13      1.74 o 
   3   3   7        4.13        5.79      2.70 o 
   4   3   7        7.67        8.84      3.33 o 
   5   3   7        6.11       -0.13      5.47 o 
   6   3   7        5.20        2.85      2.96 o 
  -6   4   7        4.49        8.96      3.11 o 
  -5   4   7       23.83       21.51      5.01 o 
  -4   4   7       24.70       28.92      5.34 o 
  -3   4   7        7.87        5.85      2.54 o 
  -2   4   7       91.14       88.94      4.81 o 
  -1   4   7       12.67       15.04      3.80 o 
   0   4   7       22.63       24.81      2.89 o 
   1   4   7      186.02      184.39      5.60 o 
   2   4   7        4.69        4.76      1.75 o 
   3   4   7      137.33      134.36      6.78 o 
   4   4   7       39.83       48.46      4.45 o 
   5   4   7        9.29        3.28      5.82 o 
   6   4   7        0.17       -0.82      3.10 o 
  -6   5   7        1.01        3.89      3.19 o 
  -5   5   7        0.40        0.26      2.46 o 
  -4   5   7        0.00        0.79      2.11 o 
  -3   5   7       38.24       38.72      3.96 o 
  -2   5   7       11.43       16.37      2.82 o 
  -1   5   7        5.89        6.10      6.39 o 
   0   5   7      177.96      176.46      6.96 o 
   1   5   7       88.58       84.37      6.28 o 
   2   5   7      226.04      211.65      6.40 o 
   3   5   7       86.70       86.02      5.63 o 
   4   5   7        2.34       -0.94      2.97 o 
   5   5   7        1.84        4.57      3.34 o 
   6   5   7        3.87       13.95      6.12 o 
  -5   6   7       24.00       17.36      4.17 o 
  -4   6   7        5.15        8.91      7.82 o 
  -3   6   7       10.11        4.26      2.57 o 
  -2   6   7        1.72       -0.03      1.98 o 
  -1   6   7        3.07        0.73      2.25 o 
   0   6   7      123.86      120.89      5.94 o 
   1   6   7       33.93       33.41      5.01 o 
   2   6   7       91.49       75.75      4.03 o 
   3   6   7        1.28        3.65      3.23 o 
   4   6   7       29.46       29.42      6.75 o 
   5   6   7        0.29       -4.95      4.76 o 
  -4   7   7       19.39       16.23      5.55 o 
  -3   7   7        6.80        7.84      4.90 o 
  -2   7   7        0.01       -2.30      2.19 o 
  -1   7   7       24.67       28.72      3.85 o 
   0   7   7        6.39        4.75      3.38 o 
   1   7   7       15.58       18.91      3.12 o 
   2   7   7       10.70       14.65      2.93 o 
   3   7   7        0.00       -0.13      5.07 o 
   4   7   7        8.60       14.27      6.53 o 
  -3   8   7       14.60        8.56      3.38 o 
  -2   8   7       25.91       26.03      4.02 o 
  -1   8   7        2.96       -0.26      2.69 o 
   0   8   7        7.94        5.13      2.42 o 
   1   8   7        2.71        2.23      2.49 o 
   2   8   7        0.52        0.10      3.08 o 
   0   9   7        0.04       -0.44      2.85 o 
  -3  -9   8       16.77       21.05      6.75 o 
  -2  -9   8        9.36       13.78      3.13 o 
  -1  -9   8       33.58       45.68      5.82 o 
   0  -9   8        7.90       13.04      3.04 o 
   1  -9   8        2.81        0.82      3.90 o 
   2  -9   8        0.23        2.22      3.71 o 
   3  -9   8        0.18        3.71      4.06 o 
  -4  -8   8        5.01        5.58      2.82 o 
  -3  -8   8       40.03       39.33      5.42 o 
  -2  -8   8        0.30       -0.41      4.42 o 
  -1  -8   8        0.84        2.20      1.99 o 
   0  -8   8        2.37        0.41      1.98 o 
   1  -8   8       26.84       21.88      5.14 o 
   2  -8   8       23.70       20.16      4.88 o 
   3  -8   8       15.58       16.84      5.26 o 
   4  -8   8        0.45       -0.03      3.96 o 
  -5  -7   8        0.28        2.18      2.33 o 
  -4  -7   8        3.96        2.84      2.47 o 
  -3  -7   8       40.63       41.15      4.22 o 
  -2  -7   8        0.01       -2.85      3.27 o 
  -1  -7   8        6.11        9.27      2.33 o 
   0  -7   8       32.52       32.75      3.26 o 
   1  -7   8       24.08       20.89      4.88 o 
   2  -7   8       28.68       27.52      5.29 o 
   3  -7   8        1.89        2.02      2.14 o 
   4  -7   8        5.58        5.29      2.60 o 
   5  -7   8        6.17        6.03      2.99 o 
  -6  -6   8        0.56       -2.73      1.82 o 
  -5  -6   8        3.79       -0.72      3.27 o 
  -4  -6   8       18.90       21.43      3.34 o 
  -3  -6   8       84.86       86.48      5.16 o 
  -2  -6   8       14.54       15.49      2.73 o 
  -1  -6   8       45.40       38.97      3.36 o 
   0  -6   8        4.30        4.13      1.48 o 
   1  -6   8      132.90      133.70      9.10 o 
   2  -6   8        5.39        4.38      1.99 o 
   3  -6   8        8.64        8.80      2.52 o 
   4  -6   8        9.22       10.45      2.66 o 
   5  -6   8        0.05       -0.74      2.30 o 
  -6  -5   8        7.52        8.84      3.76 o 
  -5  -5   8      115.15      123.11      6.43 o 
  -4  -5   8        0.32        1.67      1.88 o 
  -3  -5   8      109.11      104.83      5.45 o 
  -2  -5   8       33.93       36.20      3.37 o 
  -1  -5   8      172.85      200.89     11.40 o 
   0  -5   8        1.14        1.19      2.08 o 
   1  -5   8      124.63      109.86      4.83 o 
   2  -5   8       21.03       21.53      2.66 o 
   3  -5   8       22.61       25.20      3.61 o 
   4  -5   8       39.22       35.10      7.29 o 
   5  -5   8        0.01       -1.96      3.23 o 
   6  -5   8        3.50        3.32      2.47 o 
  -6  -4   8        0.64        1.43      2.06 o 
  -5  -4   8       19.88       17.37      3.46 o 
  -4  -4   8       67.01       59.26      4.32 o 
  -3  -4   8       14.43       12.35      4.39 o 
  -2  -4   8      108.91      109.75      4.97 o 
  -1  -4   8      101.04       96.64      6.11 o 
   0  -4   8      173.70      179.96      6.91 o 
   1  -4   8       32.52       20.52      3.69 o 
   2  -4   8       17.43       18.67      3.41 o 
   3  -4   8      190.49      201.61     11.98 o 
   4  -4   8       19.64       23.31      3.30 o 
   5  -4   8        1.65        1.59      2.22 o 
   6  -4   8        8.30       10.55      2.89 o 
  -7  -3   8        8.12        1.84      2.76 o 
  -6  -3   8        3.13        2.47      2.22 o 
  -5  -3   8       17.71       12.62      3.27 o 
  -4  -3   8        4.27        3.94      3.23 o 
  -3  -3   8       23.83       30.70      3.07 o 
  -2  -3   8        6.33        2.76      1.31 o 
  -1  -3   8        0.22       -0.83      1.94 o 
   0  -3   8      635.51      631.85     13.20 o 
   1  -3   8      117.01      102.28      4.61 o 
   2  -3   8      142.98      139.55     15.31 o 
   3  -3   8        2.71        2.30      1.82 o 
   4  -3   8        1.11       -0.65      1.69 o 
   5  -3   8       25.53       35.71      3.85 o 
   6  -3   8        4.64        3.58      3.52 o 
  -7  -2   8        6.25       11.76      3.74 o 
  -6  -2   8       10.76        8.21      2.98 o 
  -5  -2   8        3.49        2.98      2.06 o 
  -4  -2   8        1.38        2.68      1.45 o 
  -3  -2   8       62.05       60.21      3.00 o 
  -2  -2   8        0.90        0.44      1.38 o 
  -1  -2   8        6.21        9.53      1.42 o 
   0  -2   8       69.19       66.88      4.26 o 
   1  -2   8        7.87        6.30      0.96 o 
   2  -2   8       35.95       35.54      2.90 o 
   3  -2   8        6.01        5.67      1.95 o 
   4  -2   8        2.61       -0.40      3.99 o 
   5  -2   8        5.07        3.00      2.07 o 
   6  -2   8        0.02       -1.51      3.08 o 
   7  -2   8        3.24       10.61      3.23 o 
  -7  -1   8        0.00       -1.10      1.94 o 
  -6  -1   8        1.11       -1.20      2.25 o 
  -5  -1   8        1.65        3.25      1.93 o 
  -4  -1   8       12.42       11.76      2.12 o 
  -3  -1   8       53.30       50.43      4.67 o 
  -2  -1   8       19.10       22.78      1.93 o 
  -1  -1   8       62.04       65.95      2.80 o 
   0  -1   8        3.07        3.73      0.83 o 
   1  -1   8        9.16       10.63      1.19 o 
   2  -1   8       51.26       50.39      6.25 o 
   3  -1   8       15.83       14.89      3.57 o 
   4  -1   8       47.37       46.36      4.44 o 
   5  -1   8       48.47       52.67      4.28 o 
   6  -1   8        5.73        1.09      2.66 o 
   7  -1   8        0.00       -0.45      2.35 o 
  -7   0   8        3.09        1.92      2.28 o 
  -6   0   8       14.16       14.24      2.33 o 
  -5   0   8       26.60       24.40      3.55 o 
  -4   0   8      128.80      123.35      7.41 o 
  -3   0   8        0.01        2.77      1.17 o 
  -2   0   8      106.62      117.17      3.35 o 
  -1   0   8        0.47        0.12      0.65 o 
   0   0   8        0.02        1.27      0.69 o 
   1   0   8      171.19      175.05      6.55 o 
   2   0   8        2.36        1.06      2.41 o 
   3   0   8       11.85        9.06      2.37 o 
   4   0   8       40.39       41.75      3.69 o 
   5   0   8      111.08      121.12     12.38 o 
   6   0   8        0.89        0.87      2.39 o 
   7   0   8        3.03       -0.05      2.60 o 
  -7   1   8        7.79        4.70      2.86 o 
  -6   1   8       23.76       24.07      2.83 o 
  -5   1   8       48.17       45.57      3.17 o 
  -4   1   8       69.17       62.66      3.40 o 
  -3   1   8        1.26        0.91      1.23 o 
  -2   1   8       26.43       29.46      2.22 o 
  -1   1   8       21.39       20.47      1.53 o 
   0   1   8      208.04      207.38      5.68 o 
   1   1   8        4.92        6.51      1.40 o 
   2   1   8       89.06       86.81      4.71 o 
   3   1   8       89.72       83.62      9.32 o 
   4   1   8       19.89       19.19      3.13 o 
   5   1   8       61.55       63.68      4.59 o 
   6   1   8        6.87        5.43      2.69 o 
   7   1   8        1.26        1.40      2.86 o 
  -7   2   8        6.04        2.87      2.13 o 
  -6   2   8        0.72       -1.49      2.01 o 
  -5   2   8        8.42        6.33      1.89 o 
  -4   2   8        5.81        6.50      1.66 o 
  -3   2   8        0.15       -0.92      1.65 o 
  -2   2   8       12.65       12.70      2.57 o 
  -1   2   8      116.90      133.14      5.54 o 
   0   2   8        0.60       -1.49      1.28 o 
   1   2   8        1.42        3.38      1.96 o 
   2   2   8       62.24       66.57      4.48 o 
   3   2   8      355.61      346.44     11.40 o 
   4   2   8        4.32        3.22      3.54 o 
   5   2   8        4.41        1.73      2.68 o 
   6   2   8        2.19        3.60      3.00 o 
  -6   3   8        0.09        2.12      2.82 o 
  -5   3   8       41.66       34.15      4.63 o 
  -4   3   8        0.51        2.16      2.08 o 
  -3   3   8       18.73       15.60      4.04 o 
  -2   3   8        1.22        0.10      1.62 o 
  -1   3   8        1.58       -0.06      1.76 o 
   0   3   8        9.55        2.35      1.88 o 
   1   3   8        0.36       -1.00      1.42 o 
   2   3   8      173.78      170.30      7.16 o 
   3   3   8      145.77      148.87      6.85 o 
   4   3   8        1.90       -0.49      2.75 o 
   5   3   8        0.13       -1.73      3.28 o 
   6   3   8        0.53       -3.19      2.82 o 
  -6   4   8        1.34        2.48      3.10 o 
  -5   4   8       37.22       27.48      5.20 o 
  -4   4   8        4.97        3.86      2.13 o 
  -3   4   8        1.65        1.81      2.01 o 
  -2   4   8       19.40       21.40      3.82 o 
  -1   4   8        6.35        6.34      2.25 o 
   0   4   8       48.39       46.49      6.85 o 
   1   4   8        0.03       -1.73      1.72 o 
   2   4   8        0.13        1.11      2.69 o 
   3   4   8        6.82        7.16      3.28 o 
   4   4   8        8.67        6.19      3.24 o 
   5   4   8        0.96       -2.88      2.99 o 
   6   4   8        1.26       -5.57      6.02 o 
  -5   5   8        2.96        2.33      2.95 o 
  -4   5   8        7.35        8.74      2.73 o 
  -3   5   8        8.75       12.92      3.05 o 
  -2   5   8        0.33       -0.20      2.10 o 
  -1   5   8        3.47        1.71      2.55 o 
   0   5   8        1.72        2.56      2.38 o 
   1   5   8       56.16       59.33      4.42 o 
   2   5   8       34.24       48.43      6.15 o 
   3   5   8        2.06        7.16      3.52 o 
   4   5   8        0.20        3.23      3.40 o 
   5   5   8        2.91        9.06      3.81 o 
  -5   6   8        0.21       -0.54      3.57 o 
  -4   6   8        1.65        2.98      2.77 o 
  -3   6   8       26.70       32.09      4.24 o 
  -2   6   8      119.06      123.08      6.49 o 
  -1   6   8      127.98      129.67      6.38 o 
   0   6   8      192.63      182.45     17.74 o 
   1   6   8      151.21      170.88      9.54 o 
   2   6   8       14.86        9.61      4.91 o 
   3   6   8        0.01        1.33      3.29 o 
   4   6   8        8.84       12.22      3.96 o 
  -4   7   8        0.41       -2.86      2.65 o 
  -3   7   8        0.01       -0.16      2.32 o 
  -2   7   8       38.94       30.59      4.26 o 
  -1   7   8       19.54       16.54      3.45 o 
   0   7   8       19.28       20.52      3.53 o 
   1   7   8        0.07        1.45      2.45 o 
   2   7   8        7.68       12.87      4.98 o 
  -2   8   8       10.68       14.83      6.45 o 
  -1   8   8        4.89        5.50      2.96 o 
   0   8   8        6.71        3.74      2.78 o 
   1   8   8        2.96        4.56      3.65 o 
  -2  -9   9        9.52       13.81      3.28 o 
  -1  -9   9        1.08       -0.84      2.76 o 
   0  -9   9        1.93        3.39      4.44 o 
   1  -9   9        0.00        2.19      3.58 o 
   2  -9   9        1.59        0.95      3.77 o 
  -3  -8   9       22.25       23.42      5.04 o 
  -2  -8   9        8.14       10.20      5.91 o 
  -1  -8   9        1.95        5.20      2.35 o 
   0  -8   9        0.21        1.30      3.96 o 
   1  -8   9        1.59        1.14      3.36 o 
   2  -8   9        2.23       -1.49      3.23 o 
   3  -8   9        7.63        8.24      4.72 o 
  -4  -7   9        1.43        2.66      2.33 o 
  -3  -7   9        1.24       -1.11      2.74 o 
  -2  -7   9        7.62        6.63      2.34 o 
  -1  -7   9       37.16       39.54      3.74 o 
   0  -7   9       30.60       30.80      3.25 o 
   1  -7   9       25.49       29.64      5.61 o 
   2  -7   9        0.13        4.06      3.74 o 
   3  -7   9        0.82        1.87      3.87 o 
   4  -7   9        3.08       -0.27      2.63 o 
  -5  -6   9       27.90       27.91      6.99 o 
  -4  -6   9        0.34        0.42      1.87 o 
  -3  -6   9        3.89        4.81      3.49 o 
  -2  -6   9       20.45       20.22      2.91 o 
  -1  -6   9       13.72       14.97      2.60 o 
   0  -6   9       38.00       36.90      3.12 o 
   1  -6   9        0.87        3.36      3.42 o 
   2  -6   9       30.28       36.23      8.89 o 
   3  -6   9       15.90       19.37      3.06 o 
   4  -6   9        6.24        5.87      2.69 o 
   5  -6   9        0.00       -0.24      2.52 o 
  -6  -5   9        0.06       -1.30      2.47 o 
  -5  -5   9       59.53       49.58      7.17 o 
  -4  -5   9        0.57        2.43      2.28 o 
  -3  -5   9       55.41       51.90      4.23 o 
  -2  -5   9        1.80        3.31      1.75 o 
  -1  -5   9      246.07      248.31      8.46 o 
   0  -5   9        5.76        7.04      2.06 o 
   1  -5   9        2.27        0.73      1.76 o 
   2  -5   9       19.63       21.49      2.74 o 
   3  -5   9        0.10        1.06      1.95 o 
   4  -5   9        0.93        2.28      2.30 o 
   5  -5   9        9.38        5.51      2.98 o 
  -6  -4   9        1.25       -1.11      2.60 o 
  -5  -4   9       19.46       20.93      4.22 o 
  -4  -4   9       19.38       20.53      3.09 o 
  -3  -4   9       32.04       34.50      3.46 o 
  -2  -4   9        0.65        0.65      1.54 o 
  -1  -4   9       54.98       47.48      3.27 o 
   0  -4   9       75.55       75.59      3.24 o 
   1  -4   9       14.73       11.21      2.43 o 
   2  -4   9      188.85      171.67      6.72 o 
   3  -4   9        9.34        8.32      2.39 o 
   4  -4   9       26.98       26.66      3.38 o 
   5  -4   9       18.48       17.67      5.98 o 
   6  -4   9        1.65       -2.81      2.35 o 
  -6  -3   9        3.07        0.48      2.60 o 
  -5  -3   9       19.41       15.41      3.77 o 
  -4  -3   9        4.09        3.75      2.01 o 
  -3  -3   9       54.73       62.10      4.04 o 
  -2  -3   9      139.05      154.55      6.83 o 
  -1  -3   9        3.28        5.17      1.51 o 
   0  -3   9       69.39       82.01      3.73 o 
   1  -3   9      158.56      162.53      8.23 o 
   2  -3   9        1.51       -2.51      1.68 o 
   3  -3   9        8.61        7.92      2.28 o 
   4  -3   9        7.89        7.17      2.38 o 
   5  -3   9       12.82       14.64      3.63 o 
   6  -3   9        0.00        0.55      2.34 o 
  -6  -2   9       13.79        8.53      3.39 o 
  -5  -2   9        7.00        3.23      2.31 o 
  -4  -2   9        2.15        2.76      2.22 o 
  -3  -2   9        2.42        4.34      1.57 o 
  -2  -2   9      225.07      244.68      8.86 o 
  -1  -2   9       34.84       41.37      5.79 o 
   0  -2   9       76.05       76.85      3.77 o 
   1  -2   9        1.03       -0.11      1.78 o 
   2  -2   9        0.61       -1.03      1.80 o 
   3  -2   9       13.02        6.23      3.58 o 
   4  -2   9        8.69        5.56      2.31 o 
   5  -2   9        3.33        4.19      2.50 o 
   6  -2   9        0.83       -0.57      2.37 o 
  -6  -1   9        0.00       -0.12      1.80 o 
  -5  -1   9       37.42       37.59      5.17 o 
  -4  -1   9       15.43       12.45      2.31 o 
  -3  -1   9        1.93        2.08      1.80 o 
  -2  -1   9      112.39      109.54      4.90 o 
  -1  -1   9        0.31        0.16      1.28 o 
   0  -1   9       54.34       50.41      2.05 o 
   1  -1   9       23.75       18.91      2.79 o 
   2  -1   9        3.44        9.98      2.45 o 
   3  -1   9       15.52       11.43      3.79 o 
   4  -1   9        2.13        1.90      2.07 o 
   5  -1   9       15.25       12.70      2.95 o 
   6  -1   9        0.72        2.00      5.45 o 
  -6   0   9       16.72       13.24      2.31 o 
  -5   0   9        3.54        3.36      1.63 o 
  -4   0   9        9.61        8.36      3.42 o 
  -3   0   9       38.45       39.33      2.71 o 
  -2   0   9        0.03       -1.22      0.81 o 
  -1   0   9       12.02       12.18      2.14 o 
   0   0   9       55.86       55.76      2.22 o 
   1   0   9       30.00       35.00      6.69 o 
   2   0   9       80.20       72.67      4.52 o 
   3   0   9      141.89      134.26      6.20 o 
   4   0   9        7.57        3.36      2.41 o 
   5   0   9        0.17        1.56      2.29 o 
   6   0   9        6.10        5.09      5.36 o 
  -6   1   9       22.40       21.35      4.73 o 
  -5   1   9        2.12        1.70      2.63 o 
  -4   1   9       14.70       11.06      1.88 o 
  -3   1   9        2.81        4.03      1.50 o 
  -2   1   9        0.01       -1.46      1.39 o 
  -1   1   9      123.16      131.50      5.67 o 
   0   1   9        0.90        6.97      2.51 o 
   1   1   9       12.57       10.16      2.61 o 
   2   1   9      153.44      159.56     11.59 o 
   3   1   9      183.97      174.58      7.51 o 
   4   1   9        7.58        5.81      2.77 o 
   5   1   9        1.73       -3.36      2.24 o 
   6   1   9        1.02        1.99      2.84 o 
  -6   2   9        1.53       -0.22      2.40 o 
  -5   2   9        0.52        1.30      1.59 o 
  -4   2   9       19.59       18.90      2.36 o 
  -3   2   9       42.81       52.08      7.32 o 
  -2   2   9      100.44      118.54      5.64 o 
  -1   2   9       20.65       20.11      2.86 o 
   0   2   9       77.79       81.44      4.79 o 
   1   2   9       89.22       82.78      5.17 o 
   2   2   9       17.37       14.06      3.20 o 
   3   2   9       72.15       73.57      5.16 o 
   4   2   9        2.11       -3.24      2.69 o 
   5   2   9        0.01        0.33      4.58 o 
   6   2   9        0.00       -3.75      2.94 o 
  -6   3   9        0.78        2.06      2.97 o 
  -5   3   9        0.13       -1.23      2.87 o 
  -4   3   9        5.46        3.13      2.17 o 
  -3   3   9       35.35       39.12      3.84 o 
  -2   3   9       22.66       23.45      3.15 o 
  -1   3   9        8.15        6.08      2.12 o 
   0   3   9       84.19       94.38      5.06 o 
   1   3   9      284.81      282.47      9.97 o 
   2   3   9        4.03        5.75      3.10 o 
   3   3   9        2.95        5.60      3.17 o 
   4   3   9        3.28       -0.33      3.15 o 
   5   3   9        3.15        0.62      4.55 o 
  -5   4   9        0.53       -1.50      2.38 o 
  -4   4   9       11.65        6.69      3.57 o 
  -3   4   9        3.32        0.68      2.68 o 
  -2   4   9       24.55       30.99      3.71 o 
  -1   4   9        0.30       -1.50      2.14 o 
   0   4   9       23.79       25.12      3.19 o 
   1   4   9       76.00       79.04      8.12 o 
   2   4   9       12.32       14.40      4.22 o 
   3   4   9        5.02        6.37      3.37 o 
   4   4   9        1.40       -3.11      3.30 o 
   5   4   9        1.65       -0.53      3.44 o 
  -5   5   9        0.14        1.34      2.80 o 
  -4   5   9        2.07        2.22      3.04 o 
  -3   5   9        0.44        2.63      2.61 o 
  -2   5   9        7.72        8.64      2.85 o 
  -1   5   9       23.67       22.30      3.24 o 
   0   5   9        0.40       -1.05      2.87 o 
   1   5   9       60.72       69.69      7.77 o 
   2   5   9        8.36       14.74      5.36 o 
   3   5   9       17.86       16.65      5.47 o 
   4   5   9        1.30        5.86      3.78 o 
  -4   6   9        0.59        0.38      2.57 o 
  -3   6   9       11.21        7.83      3.24 o 
  -2   6   9       12.19       12.02      3.39 o 
  -1   6   9       73.78       86.51      5.86 o 
   0   6   9        1.88        7.01      2.89 o 
   1   6   9       14.25       18.02      3.44 o 
   2   6   9        0.73       11.83      5.33 o 
   3   6   9        0.32        9.96      5.39 o 
  -2   7   9       38.67       36.48      4.71 o 
  -1   7   9       74.28       67.61      9.61 o 
   0   7   9        0.07        0.20      2.74 o 
   1   7   9        1.10       -0.77      2.46 o 
   2   7   9        0.09        1.65      4.98 o 
  -2  -8  10        0.30       -0.80      2.02 o 
  -1  -8  10        0.45        0.30      1.93 o 
   0  -8  10        2.47        2.19      4.60 o 
   1  -8  10        5.67        6.25      4.28 o 
   2  -8  10        1.22        0.70      3.96 o 
  -4  -7  10        7.61        6.72      2.81 o 
  -3  -7  10        0.01       -0.68      1.97 o 
  -2  -7  10        0.23       -0.87      1.87 o 
  -1  -7  10        1.11        2.89      2.04 o 
   0  -7  10        2.74        3.04      3.93 o 
   1  -7  10       11.52        7.70      4.57 o 
   2  -7  10        3.58        5.23      4.53 o 
   3  -7  10        2.12        0.79      4.28 o 
  -4  -6  10        1.89        4.45      2.44 o 
  -3  -6  10       24.85       30.82      3.71 o 
  -2  -6  10       29.64       29.73      3.66 o 
  -1  -6  10       42.93       40.08      5.15 o 
   0  -6  10        0.00        5.52      4.03 o 
   1  -6  10        2.91        2.73      3.71 o 
   2  -6  10        7.56        2.41      3.80 o 
   3  -6  10        0.01       -2.65      2.68 o 
   4  -6  10        0.01       -2.51      2.41 o 
  -5  -5  10        0.36       -2.19      2.22 o 
  -4  -5  10       17.93       17.39      3.21 o 
  -3  -5  10       19.43       22.17      3.17 o 
  -2  -5  10       15.09       19.37      2.82 o 
  -1  -5  10        0.02        0.07      1.49 o 
   0  -5  10       45.82       53.07      6.69 o 
   1  -5  10       57.27       61.89      4.44 o 
   2  -5  10        1.03       -0.42      2.01 o 
   3  -5  10        1.73        3.01      2.24 o 
   4  -5  10        0.35       -0.89      2.19 o 
   5  -5  10        1.61       -0.89      2.52 o 
  -5  -4  10        5.07        3.17      2.95 o 
  -4  -4  10        5.10        6.34      2.62 o 
  -3  -4  10       76.50       77.08      4.66 o 
  -2  -4  10        0.74        0.03      1.48 o 
  -1  -4  10        9.01        6.49      1.79 o 
   0  -4  10       90.48       89.53     10.76 o 
   1  -4  10        2.21       -1.10      2.17 o 
   2  -4  10        0.04       -2.01      1.90 o 
   3  -4  10       36.82       35.35      3.66 o 
   4  -4  10        3.24        1.67      3.61 o 
   5  -4  10        0.04        2.56      2.61 o 
  -6  -3  10        0.90       -1.17      2.82 o 
  -5  -3  10       10.40        4.44      2.76 o 
  -4  -3  10       10.27       11.45      3.23 o 
  -3  -3  10       26.46       26.75      3.09 o 
  -2  -3  10        3.24        3.61      1.52 o 
  -1  -3  10        4.97       10.29      1.76 o 
   0  -3  10      150.18      126.42      5.94 o 
   1  -3  10       51.18       51.14      7.40 o 
   2  -3  10       33.46       25.58      3.29 o 
   3  -3  10       93.79       98.87      5.37 o 
   4  -3  10        0.35        1.03      2.14 o 
   5  -3  10        0.88        2.02      2.52 o 
  -6  -2  10        2.08        2.50      3.23 o 
  -5  -2  10       18.88       20.23      4.25 o 
  -4  -2  10        8.72        7.96      2.89 o 
  -3  -2  10        7.01        8.67      2.10 o 
  -2  -2  10        5.26        5.96      3.73 o 
  -1  -2  10      106.41      107.01      4.20 o 
   0  -2  10        5.90        5.15      3.20 o 
   1  -2  10        0.00        2.18      2.25 o 
   2  -2  10        6.55        3.94      2.50 o 
   3  -2  10        2.70        0.13      3.00 o 
   4  -2  10        0.02       -0.66      2.00 o 
   5  -2  10        0.26        1.90      2.40 o 
  -6  -1  10        1.70       -0.33      1.86 o 
  -5  -1  10        0.00        0.01      1.64 o 
  -4  -1  10       96.08       98.94      4.20 o 
  -3  -1  10       27.93       33.75      3.99 o 
  -2  -1  10       35.48       38.60      2.87 o 
  -1  -1  10       23.56       24.80      1.82 o 
   0  -1  10        0.57       -0.34      3.93 o 
   1  -1  10       16.12       12.39      2.87 o 
   2  -1  10        8.74        5.83      2.70 o 
   3  -1  10        9.48        6.80      2.66 o 
   4  -1  10        9.52        6.57      2.70 o 
   5  -1  10        0.14        1.17      2.55 o 
   6  -1  10        3.17        3.73      2.85 o 
  -6   0  10        1.04        1.63      2.22 o 
  -5   0  10        0.11       -0.29      1.52 o 
  -4   0  10       47.80       48.10      3.39 o 
  -3   0  10        1.59        2.71      1.48 o 
  -2   0  10       23.66       31.66      3.28 o 
  -1   0  10        7.18        7.92      1.48 o 
   0   0  10        4.73        6.24      2.51 o 
   1   0  10       16.09        8.82      4.22 o 
   2   0  10        4.20        5.26      2.69 o 
   3   0  10       20.87       16.73      3.23 o 
   4   0  10        2.91        3.65      2.95 o 
   5   0  10        4.21        4.69      3.03 o 
  -6   1  10        1.78        3.07      2.01 o 
  -5   1  10        0.04        4.52      1.88 o 
  -4   1  10        0.67        1.37      1.59 o 
  -3   1  10       20.31       18.68      2.23 o 
  -2   1  10       34.34       30.22      2.83 o 
  -1   1  10       31.53       39.02      3.63 o 
   0   1  10       70.00       68.99      7.04 o 
   1   1  10      173.00      154.29      6.87 o 
   2   1  10       11.13       11.54      3.98 o 
   3   1  10        0.75       -0.45      2.73 o 
   4   1  10       34.10       39.23      4.46 o 
   5   1  10        0.03        1.71      2.98 o 
  -5   2  10        2.15        6.64      2.73 o 
  -4   2  10        2.60        3.40      3.08 o 
  -3   2  10       52.89       60.72      5.06 o 
  -2   2  10        6.37        9.31      2.49 o 
  -1   2  10       22.04       18.74      2.86 o 
   0   2  10      131.38      135.36      6.02 o 
   1   2  10      184.84      194.09      8.16 o 
   2   2  10        3.34       -0.68      2.87 o 
   3   2  10        0.80       -0.15      2.88 o 
   4   2  10        0.56       -2.16      3.08 o 
   5   2  10        4.55       -0.27      3.37 o 
  -5   3  10        9.91        8.01      2.84 o 
  -4   3  10       31.69       38.38      7.78 o 
  -3   3  10       10.42       10.69      2.65 o 
  -2   3  10       80.37       80.95      5.05 o 
  -1   3  10       44.13       49.02      5.64 o 
   0   3  10       45.23       50.98      4.13 o 
   1   3  10       53.16       61.16      7.23 o 
   2   3  10        4.35        6.83      5.42 o 
   3   3  10        0.16       -1.03      3.17 o 
   4   3  10        0.06        0.03      3.38 o 
   5   3  10        0.86       -4.87      3.25 o 
  -5   4  10       14.29       11.39      3.40 o 
  -4   4  10        3.37       -0.35      7.15 o 
  -3   4  10        6.99        6.06      2.70 o 
  -2   4  10       13.97       11.88      2.84 o 
  -1   4  10       75.19       88.13      5.44 o 
   0   4  10       13.19       15.52      3.02 o 
   1   4  10        6.13        4.72      5.20 o 
   2   4  10        0.02       -5.10      4.38 o 
   3   4  10        0.00       -1.16      3.51 o 
   4   4  10        0.71        0.46      3.62 o 
  -4   5  10        1.19        2.54      2.69 o 
  -3   5  10        6.29        6.56      3.46 o 
  -2   5  10        3.03        2.71      2.59 o 
  -1   5  10       77.62       85.64      5.46 o 
   0   5  10       11.23        8.83      3.20 o 
   1   5  10        0.51        7.32      5.04 o 
   2   5  10        1.82        3.14      5.29 o 
   3   5  10        4.24        1.52      5.04 o 
  -3   6  10        0.43        0.60      2.88 o 
  -2   6  10        0.86       -0.20      4.39 o 
  -1   6  10       17.80       23.37      4.44 o 
   0   6  10        0.00       -2.95      2.64 o 
   1   6  10        9.60       17.88      5.99 o 
   2   6  10       12.78       31.07      6.63 o 
  -2  -7  11        3.11        7.14      3.68 o 
  -1  -7  11        7.78        9.80      4.98 o 
   0  -7  11        4.95        6.44      4.44 o 
   1  -7  11       11.35       10.65      4.85 o 
   2  -7  11        0.76        4.28      4.28 o 
  -3  -6  11        0.12       -0.01      2.05 o 
  -2  -6  11        4.95        4.05      2.22 o 
  -1  -6  11       11.93       11.35      5.20 o 
   0  -6  11        5.33        4.06      4.66 o 
   1  -6  11        5.06        6.75      4.47 o 
   2  -6  11        1.22       -2.63      3.46 o 
   3  -6  11        0.38       -1.67      2.20 o 
  -4  -5  11        6.98        6.12      3.71 o 
  -3  -5  11       12.82       15.92      2.92 o 
  -2  -5  11        0.94        4.19      2.43 o 
  -1  -5  11        0.02        2.12      3.80 o 
   0  -5  11        4.44        6.21      4.28 o 
   1  -5  11        0.85       -0.70      3.80 o 
   2  -5  11        0.00       -2.04      4.69 o 
   3  -5  11        0.10       -1.67      2.28 o 
   4  -5  11        0.46        0.99      2.47 o 
  -5  -4  11        1.63        0.76      2.73 o 
  -4  -4  11        0.13        0.16      2.22 o 
  -3  -4  11        6.80        7.26      6.04 o 
  -2  -4  11       79.76       80.19      8.96 o 
  -1  -4  11       28.69       29.26      3.57 o 
   0  -4  11        3.55        5.92      2.86 o 
   1  -4  11        3.08        1.01      2.51 o 
   2  -4  11        7.49        7.71      2.69 o 
   3  -4  11        0.26       -0.80      2.32 o 
   4  -4  11        1.73        0.87      2.62 o 
  -5  -3  11       15.98       15.25      3.96 o 
  -4  -3  11        1.61        0.22      2.28 o 
  -3  -3  11        5.95        0.73      2.00 o 
  -2  -3  11       34.99       33.45      3.28 o 
  -1  -3  11       10.52        9.82      3.30 o 
   0  -3  11        6.21        6.69      2.76 o 
   1  -3  11      107.71       90.31      5.85 o 
   2  -3  11        0.39       -1.87      2.36 o 
   3  -3  11        1.02        0.73      2.74 o 
   4  -3  11        0.41       -0.44      2.47 o 
   5  -3  11        4.67        5.66      2.90 o 
  -5  -2  11       10.45       12.49      4.15 o 
  -4  -2  11        3.62        4.06      2.82 o 
  -3  -2  11        8.06        8.67      2.22 o 
  -2  -2  11      139.66      159.89      6.55 o 
  -1  -2  11       17.47       21.00      2.29 o 
   0  -2  11       61.56       64.18      4.71 o 
   1  -2  11       94.05       82.76      5.30 o 
   2  -2  11        0.34       -0.99      2.34 o 
   3  -2  11        7.72       12.07      3.02 o 
   4  -2  11        0.04       -0.47      2.35 o 
   5  -2  11        0.14       -2.57      2.50 o 
  -5  -1  11        0.48       -0.54      1.91 o 
  -4  -1  11        0.40        0.88      1.51 o 
  -3  -1  11        6.25        6.69      1.72 o 
  -2  -1  11        8.08        6.74      3.41 o 
  -1  -1  11        5.01        6.31      2.68 o 
   0  -1  11        3.05        2.81      2.78 o 
   1  -1  11        2.09        3.66      2.56 o 
   2  -1  11        3.21       -1.41      2.57 o 
   3  -1  11        1.00       -0.75      2.51 o 
   4  -1  11        3.11        1.69      2.70 o 
   5  -1  11        1.60        1.60      2.96 o 
  -5   0  11        0.13        1.89      1.80 o 
  -4   0  11        3.79        1.61      2.21 o 
  -3   0  11        2.27        2.67      1.65 o 
  -2   0  11        1.38        2.42      1.38 o 
  -1   0  11        2.75        2.59      1.29 o 
   0   0  11        0.00        0.09      2.28 o 
   1   0  11       12.94       13.83      3.33 o 
   2   0  11       15.48       15.95      5.26 o 
   3   0  11        0.01       -0.61      2.83 o 
   4   0  11        9.68        8.88      4.88 o 
   5   0  11        0.05       -4.28      2.85 o 
  -5   1  11        6.65        4.56      2.03 o 
  -4   1  11       15.28       13.33      2.32 o 
  -3   1  11       14.20       11.19      2.08 o 
  -2   1  11        4.31        5.40      2.27 o 
  -1   1  11       14.89       13.69      2.74 o 
   0   1  11        4.19        5.96      4.53 o 
   1   1  11       15.28       12.55      3.34 o 
   2   1  11        7.25        6.10      3.18 o 
   3   1  11        4.75       -0.16      3.08 o 
   4   1  11        0.01       -3.83      4.55 o 
   5   1  11        2.54        1.24      3.51 o 
  -5   2  11       11.94       11.82      6.58 o 
  -4   2  11        0.78        2.22      3.52 o 
  -3   2  11       26.31       32.15      3.85 o 
  -2   2  11       45.30       46.25      7.42 o 
  -1   2  11      118.08      120.41      5.91 o 
   0   2  11        7.50       13.51      5.26 o 
   1   2  11        2.79        5.55      4.50 o 
   2   2  11       47.80       40.41      4.75 o 
   3   2  11        0.01        2.25      3.30 o 
   4   2  11        0.37       -2.01      3.47 o 
  -4   3  11        6.31        5.95      4.87 o 
  -3   3  11        7.13        9.09      2.75 o 
  -2   3  11       68.41       77.21      5.44 o 
  -1   3  11       86.06       95.61      5.56 o 
   0   3  11        7.80        7.55      5.58 o 
   1   3  11        4.26        9.45      5.45 o 
   2   3  11        5.03       10.59      5.64 o 
   3   3  11        7.22        6.13      3.97 o 
   4   3  11        1.73       -0.86      3.78 o 
  -4   4  11       20.63       17.34      3.84 o 
  -3   4  11       15.47       14.27      3.48 o 
  -2   4  11       14.35       15.54      3.23 o 
  -1   4  11        8.25        9.73      3.10 o 
   0   4  11        0.04        4.22      5.33 o 
   1   4  11        3.75       14.84      6.06 o 
   2   4  11        1.70        6.59      5.61 o 
   3   4  11        0.52       -4.63      5.17 o 
  -2   5  11        3.08        4.57      3.22 o 
  -1   5  11        0.43        4.41      2.73 o 
   0   5  11        2.51        6.12      5.52 o 
   1   5  11        1.37        3.36      5.45 o 
   2   5  11        0.92        5.68      5.58 o 
  -2  -6  12        3.81        2.92      2.14 o 
  -1  -6  12        5.92        5.80      4.28 o 
   0  -6  12        0.23        6.18      4.91 o 
   1  -6  12       11.29       14.65      5.61 o 
   2  -6  12        0.35       -5.42      3.65 o 
  -3  -5  12        0.71        4.15      2.26 o 
  -2  -5  12        6.69        8.04      2.44 o 
  -1  -5  12        0.21        2.54      4.47 o 
   0  -5  12        3.64        4.50      4.69 o 
   1  -5  12        0.04       -4.12      3.42 o 
   2  -5  12        0.15       -6.39      6.25 o 
   3  -5  12        1.38       -3.85      4.36 o 
  -4  -4  12        5.89        4.09      2.98 o 
  -3  -4  12        0.28        1.36      2.31 o 
  -2  -4  12       11.49        8.10      4.39 o 
  -1  -4  12        0.08       -0.03      4.22 o 
   0  -4  12        5.55        0.60      3.93 o 
   1  -4  12        0.26       -2.96      2.50 o 
   2  -4  12        1.15       -0.26      5.94 o 
   3  -4  12        6.42        8.79      4.88 o 
  -4  -3  12       29.75       23.75      4.38 o 
  -3  -3  12        2.71        3.55      2.44 o 
  -2  -3  12        0.72        0.79      2.09 o 
  -1  -3  12        0.00       -4.15      2.77 o 
   0  -3  12        0.26       -2.37      4.03 o 
   1  -3  12        0.32       -2.43      2.54 o 
   2  -3  12        3.47       10.97      3.28 o 
   3  -3  12        3.68        4.42      4.36 o 
   4  -3  12        0.41       -2.91      2.66 o 
  -4  -2  12       25.62       22.77      6.12 o 
  -3  -2  12        0.95        0.69      1.61 o 
  -2  -2  12        0.29        1.94      3.15 o 
  -1  -2  12       58.87       61.57      7.10 o 
   0  -2  12        3.29        0.63      4.53 o 
   1  -2  12        0.21        0.78      2.78 o 
   2  -2  12        3.69        2.42      3.63 o 
   3  -2  12        4.95        3.23      3.03 o 
   4  -2  12        6.31       10.26      3.44 o 
  -4  -1  12       48.61       43.78      4.04 o 
  -3  -1  12       16.80       17.06      2.34 o 
  -2  -1  12       46.33       52.19      3.32 o 
  -1  -1  12       96.42      111.41      9.10 o 
   0  -1  12        5.32        6.09      3.12 o 
   1  -1  12        2.67        1.53      2.89 o 
   2  -1  12        0.02       -1.88      2.85 o 
   3  -1  12        0.35        1.46      2.91 o 
   4  -1  12        2.72       -2.03      3.80 o 
  -4   0  12        7.99        7.23      2.16 o 
  -3   0  12        0.00        3.73      3.07 o 
  -2   0  12        0.03       -1.27      1.43 o 
  -1   0  12        0.37        2.63      4.53 o 
   0   0  12        2.95        5.68      4.63 o 
   1   0  12        6.87        9.25      4.79 o 
   2   0  12        1.47        6.14      3.16 o 
   3   0  12        1.16        1.71      3.21 o 
   4   0  12        0.00       -2.86      3.10 o 
  -4   1  12        1.03       -0.37      3.02 o 
  -3   1  12        4.47        5.19      2.60 o 
  -2   1  12        0.02        2.87      3.44 o 
  -1   1  12        5.58       11.92      4.91 o 
   0   1  12       20.94       20.23      5.58 o 
   1   1  12        1.11       -3.65      4.19 o 
   2   1  12       12.92       10.50      6.58 o 
   3   1  12        0.23       -0.03      3.44 o 
   4   1  12        0.03       -2.64      3.56 o 
  -4   2  12        2.20        7.11      2.69 o 
  -3   2  12       12.13       12.97      3.03 o 
  -2   2  12        0.35        3.85      2.50 o 
  -1   2  12        3.87        3.61      4.57 o 
   0   2  12        6.83        1.81      4.57 o 
   1   2  12        1.89        3.04      4.53 o 
   2   2  12        0.02       -2.85      5.10 o 
   3   2  12        3.03        7.48      3.95 o 
  -3   3  12       24.19       22.43      3.76 o 
  -2   3  12        6.05        5.20      3.31 o 
  -1   3  12        5.83        2.35      4.63 o 
   0   3  12       47.03       59.29      7.55 o 
   1   3  12        0.27        5.77      5.90 o 
   2   3  12        1.41        5.14      5.68 o 
  -2   4  12        0.78        4.68      4.31 o 
  -1   4  12        9.33       17.91      6.47 o 
   0   4  12        3.26        5.33      5.87 o 
   1   4  12        0.90        6.06      5.58 o 
  -1  -5  13        4.26        6.78      5.17 o 
   0  -5  13        0.25        2.79      4.44 o 
   1  -5  13        3.31        4.66      4.85 o 
  -1  -4  13        0.52       -2.76      4.76 o 
   0  -4  13        2.16        4.03      4.34 o 
   1  -4  13        3.55        0.93      3.02 o 
   2  -4  13        1.96       -1.65      2.96 o 
  -3  -3  13        0.51       -3.42      2.28 o 
   0  -3  13        0.74        0.02      2.93 o 
   1  -3  13        1.71       -0.44      2.93 o 
   2  -3  13        0.09       -0.98      3.08 o 
  -3  -2  13        0.00       -1.41      1.70 o 
  -2  -2  13        0.51        4.41      3.93 o 
  -1  -2  13        4.51       10.68      4.88 o 
   0  -2  13        3.20        4.98      5.17 o 
   1  -2  13        0.00       -3.59      2.93 o 
   2  -2  13        0.89        1.38      3.16 o 
  -3  -1  13       38.01       30.03      5.44 o 
  -2  -1  13        2.87        8.72      4.69 o 
  -1  -1  13        0.91       10.15      4.85 o 
   0  -1  13        1.92        2.63      4.66 o 
   1  -1  13        6.92        9.26      3.60 o 
   2  -1  13       18.13       20.62      4.11 o 
   3  -1  13        0.11       -0.92      4.68 o 
  -3   0  13       22.44       17.13      3.10 o 
  -2   0  13        2.58        9.51      4.82 o 
  -1   0  13        2.91        7.36      5.07 o 
   0   0  13        0.54        4.60      4.72 o 
   1   0  13        0.36        4.22      4.85 o 
   2   0  13        1.80        3.33      5.42 o 
  -3   1  13        0.03        4.43      6.04 o 
  -2   1  13        9.86        9.04      5.23 o 
  -1   1  13       10.84       11.41      5.29 o 
   0   1  13        2.32        1.36      4.85 o 
   1   1  13        0.52        3.90      4.63 o 
   2   1  13        0.03       -0.54      4.85 o 
  -2   2  13        3.65        6.44      4.82 o 
  -1   2  13        0.64        6.50      4.63 o 
   0   2  13        4.55       10.97      5.26 o 
   1   2  13        2.54        1.68      4.98 o 
                                                 
